# Supplementary material for: Climate-driven mosquito-borne viral suitability index: measuring risk transmission of dengue, chikungunya and Zika in Mexico
Source: Int J Health Geogr. 2022 Oct 27;21:15. doi: 10.1186/s12942-022-00317-0 (PMC9610358; doi:10.1186/s12942-022-00317-0)
Supplement: Supplementary file 1 — Additional file 1: Table S1. Average monthly index P per meteorological station, aggregated at state level, during period 2000–2020. [file 12942_2022_317_MOESM1_ESM.xls]

## Sheet: nnTable S1
Table S.1. Average monthly index per meteorological station, at state level, during period 2000-2020
Mexican state	Meteorological station	Year	Month	Monthly Index P
AGUASCALIENTES	CALVILLO	2004	11	0.315
AGUASCALIENTES	CALVILLO	2004	12	0.129
AGUASCALIENTES	CALVILLO	2005	1	0.134
AGUASCALIENTES	CALVILLO	2005	2	0.373
AGUASCALIENTES	CALVILLO	2005	3	0.261
AGUASCALIENTES	CALVILLO	2005	4	0.458
AGUASCALIENTES	CALVILLO	2005	5	0.605
AGUASCALIENTES	CALVILLO	2005	6	1.085
AGUASCALIENTES	CALVILLO	2005	7	1.726
AGUASCALIENTES	CALVILLO	2005	8	2.059
AGUASCALIENTES	CALVILLO	2005	9	1.724
AGUASCALIENTES	CALVILLO	2005	10	0.979
AGUASCALIENTES	CALVILLO	2005	11	0.385
AGUASCALIENTES	CALVILLO	2005	12	0.073
AGUASCALIENTES	CALVILLO	2006	1	0.086
AGUASCALIENTES	CALVILLO	2006	2	0.289
AGUASCALIENTES	CALVILLO	2006	3	0.387
AGUASCALIENTES	CALVILLO	2006	4	0.585
AGUASCALIENTES	CALVILLO	2006	5	0.878
AGUASCALIENTES	CALVILLO	2006	6	1.261
AGUASCALIENTES	CALVILLO	2006	7	1.638
AGUASCALIENTES	CALVILLO	2006	8	2.179
AGUASCALIENTES	CALVILLO	2006	9	2.202
AGUASCALIENTES	CALVILLO	2006	10	1.765
AGUASCALIENTES	CALVILLO	2006	11	0.53
AGUASCALIENTES	CALVILLO	2007	1	0.196
AGUASCALIENTES	CALVILLO	2007	2	0.167
AGUASCALIENTES	CALVILLO	2007	3	0.367
AGUASCALIENTES	CALVILLO	2007	4	0.47
AGUASCALIENTES	CALVILLO	2007	5	0.72
AGUASCALIENTES	CALVILLO	2007	6	1.688
AGUASCALIENTES	CALVILLO	2007	7	2.275
AGUASCALIENTES	CALVILLO	2007	8	2.245
AGUASCALIENTES	CALVILLO	2007	9	1.778
AGUASCALIENTES	CALVILLO	2007	10	0.995
AGUASCALIENTES	CALVILLO	2007	11	0.405
AGUASCALIENTES	CALVILLO	2007	12	0.195
AGUASCALIENTES	CALVILLO	2008	3	0.228
AGUASCALIENTES	CALVILLO	2008	4	0.508
AGUASCALIENTES	CALVILLO	2008	5	0.86
AGUASCALIENTES	CALVILLO	2008	6	1.61
AGUASCALIENTES	CALVILLO	2008	7	1.99
AGUASCALIENTES	CALVILLO	2008	8	2.572
AGUASCALIENTES	CALVILLO	2008	9	2.004
AGUASCALIENTES	CALVILLO	2008	10	0.957
AGUASCALIENTES	CALVILLO	2008	11	0.277
AGUASCALIENTES	CALVILLO	2008	12	0.181
AGUASCALIENTES	CALVILLO	2009	4	0.471
AGUASCALIENTES	CALVILLO	2009	5	0.872
AGUASCALIENTES	CALVILLO	2009	6	1.465
AGUASCALIENTES	CALVILLO	2009	7	1.618
AGUASCALIENTES	CALVILLO	2009	8	1.654
AGUASCALIENTES	CALVILLO	2009	9	2.159
AGUASCALIENTES	CALVILLO	2009	10	1.457
AGUASCALIENTES	CALVILLO	2009	11	0.44
AGUASCALIENTES	CALVILLO	2009	12	0.168
AGUASCALIENTES	CALVILLO	2010	1	0.029
AGUASCALIENTES	CALVILLO	2010	2	0.124
AGUASCALIENTES	CALVILLO	2010	3	0.265
AGUASCALIENTES	CALVILLO	2010	4	0.468
AGUASCALIENTES	CALVILLO	2010	5	0.724
AGUASCALIENTES	CALVILLO	2010	6	1.461
AGUASCALIENTES	CALVILLO	2010	7	2.133
AGUASCALIENTES	CALVILLO	2010	8	1.989
AGUASCALIENTES	CALVILLO	2010	9	1.772
AGUASCALIENTES	CALVILLO	2010	10	0.686
AGUASCALIENTES	CALVILLO	2010	11	0.191
AGUASCALIENTES	CALVILLO	2010	12	0.033
AGUASCALIENTES	CALVILLO	2011	1	0.045
AGUASCALIENTES	CALVILLO	2011	2	0.185
AGUASCALIENTES	CALVILLO	2011	3	0.364
AGUASCALIENTES	CALVILLO	2011	4	0.54
AGUASCALIENTES	CALVILLO	2011	5	0.713
AGUASCALIENTES	CALVILLO	2011	6	1.346
AGUASCALIENTES	CALVILLO	2011	7	1.661
AGUASCALIENTES	CALVILLO	2011	8	1.709
AGUASCALIENTES	CALVILLO	2011	9	1.379
AGUASCALIENTES	CALVILLO	2011	10	0.821
AGUASCALIENTES	CALVILLO	2011	11	0.364
AGUASCALIENTES	CALVILLO	2011	12	0.188
AGUASCALIENTES	CALVILLO	2012	1	0.149
AGUASCALIENTES	CALVILLO	2012	2	0.403
AGUASCALIENTES	CALVILLO	2012	3	0.449
AGUASCALIENTES	CALVILLO	2012	4	0.464
AGUASCALIENTES	CALVILLO	2012	5	0.837
AGUASCALIENTES	CALVILLO	2012	6	1.316
AGUASCALIENTES	CALVILLO	2012	7	1.809
AGUASCALIENTES	CALVILLO	2012	8	2.005
AGUASCALIENTES	CALVILLO	2012	9	1.533
AGUASCALIENTES	CALVILLO	2012	10	0.94
AGUASCALIENTES	CALVILLO	2012	11	0.583
AGUASCALIENTES	CALVILLO	2012	12	0.239
AGUASCALIENTES	CALVILLO	2013	1	0.217
AGUASCALIENTES	CALVILLO	2013	2	0.199
AGUASCALIENTES	CALVILLO	2013	3	0.266
AGUASCALIENTES	CALVILLO	2013	4	0.401
AGUASCALIENTES	CALVILLO	2013	5	0.849
AGUASCALIENTES	CALVILLO	2013	6	1.513
AGUASCALIENTES	CALVILLO	2013	7	2.074
AGUASCALIENTES	CALVILLO	2013	8	1.696
AGUASCALIENTES	CALVILLO	2013	9	2.208
AGUASCALIENTES	CALVILLO	2013	10	1.673
AGUASCALIENTES	CALVILLO	2013	11	0.878
AGUASCALIENTES	CALVILLO	2013	12	0.261
AGUASCALIENTES	CALVILLO	2014	1	0.074
AGUASCALIENTES	CALVILLO	2014	2	0.213
AGUASCALIENTES	CALVILLO	2014	3	0.323
AGUASCALIENTES	CALVILLO	2014	4	0.519
AGUASCALIENTES	CALVILLO	2014	5	0.937
AGUASCALIENTES	CALVILLO	2014	6	1.679
AGUASCALIENTES	CALVILLO	2014	7	1.662
AGUASCALIENTES	CALVILLO	2014	8	1.698
AGUASCALIENTES	CALVILLO	2014	9	1.774
AGUASCALIENTES	CALVILLO	2014	10	1.108
AGUASCALIENTES	CALVILLO	2014	11	0.438
AGUASCALIENTES	CALVILLO	2014	12	0.198
AGUASCALIENTES	CALVILLO	2015	1	0.224
AGUASCALIENTES	CALVILLO	2015	2	0.338
AGUASCALIENTES	CALVILLO	2015	3	0.535
AGUASCALIENTES	CALVILLO	2015	4	0.73
AGUASCALIENTES	CALVILLO	2015	5	0.94
AGUASCALIENTES	CALVILLO	2015	6	1.742
AGUASCALIENTES	CALVILLO	2015	7	1.795
AGUASCALIENTES	CALVILLO	2015	8	1.656
AGUASCALIENTES	CALVILLO	2015	9	1.62
AGUASCALIENTES	CALVILLO	2015	10	1.194
AGUASCALIENTES	CALVILLO	2015	11	0.988
AGUASCALIENTES	CALVILLO	2015	12	0.318
AGUASCALIENTES	CALVILLO	2016	1	0.024
AGUASCALIENTES	CALVILLO	2016	2	0.199
AGUASCALIENTES	CALVILLO	2016	3	0.338
AGUASCALIENTES	CALVILLO	2016	4	0.451
AGUASCALIENTES	CALVILLO	2016	5	0.785
AGUASCALIENTES	CALVILLO	2016	6	1.315
AGUASCALIENTES	CALVILLO	2016	7	1.707
AGUASCALIENTES	CALVILLO	2016	8	2.164
AGUASCALIENTES	CALVILLO	2016	9	1.714
AGUASCALIENTES	CALVILLO	2016	10	1.027
AGUASCALIENTES	CALVILLO	2016	11	0.604
AGUASCALIENTES	CALVILLO	2016	12	0.301
AGUASCALIENTES	CALVILLO	2017	1	0.148
AGUASCALIENTES	CALVILLO	2017	2	0.225
AGUASCALIENTES	CALVILLO	2017	3	0.376
AGUASCALIENTES	CALVILLO	2017	4	0.428
AGUASCALIENTES	CALVILLO	2017	5	0.701
AGUASCALIENTES	CALVILLO	2017	6	1.277
AGUASCALIENTES	CALVILLO	2017	7	1.752
AGUASCALIENTES	CALVILLO	2017	8	1.903
AGUASCALIENTES	CALVILLO	2017	9	1.981
AGUASCALIENTES	CALVILLO	2017	10	1.18
AGUASCALIENTES	CALVILLO	2017	11	0.365
AGUASCALIENTES	CALVILLO	2017	12	0.161
AGUASCALIENTES	CALVILLO	2018	1	0.158
AGUASCALIENTES	CALVILLO	2018	2	0.483
AGUASCALIENTES	CALVILLO	2018	3	0.385
AGUASCALIENTES	CALVILLO	2018	4	0.546
AGUASCALIENTES	CALVILLO	2018	5	0.94
AGUASCALIENTES	CALVILLO	2018	6	1.59
AGUASCALIENTES	CALVILLO	2018	7	1.605
AGUASCALIENTES	CALVILLO	2018	8	1.867
AGUASCALIENTES	CALVILLO	2018	9	2.157
AGUASCALIENTES	CALVILLO	2018	10	1.617
AGUASCALIENTES	CALVILLO	2018	11	0.524
AGUASCALIENTES	CALVILLO	2018	12	0.103
AGUASCALIENTES	CALVILLO	2019	1	0.174
AGUASCALIENTES	CALVILLO	2019	2	0.344
AGUASCALIENTES	CALVILLO	2019	3	0.397
AGUASCALIENTES	CALVILLO	2019	4	0.386
AGUASCALIENTES	CALVILLO	2019	5	0.644
AGUASCALIENTES	CALVILLO	2019	6	1.417
AGUASCALIENTES	CALVILLO	2019	7	1.726
AGUASCALIENTES	CALVILLO	2019	8	1.91
AGUASCALIENTES	CALVILLO	2019	9	1.63
AGUASCALIENTES	CALVILLO	2019	10	1.353
AGUASCALIENTES	CALVILLO	2019	11	0.879
AGUASCALIENTES	CALVILLO	2019	12	0.183
AGUASCALIENTES	CALVILLO	2020	1	0.183
AGUASCALIENTES	CALVILLO	2020	2	0.384
AGUASCALIENTES	CALVILLO	2020	3	0.574
AGUASCALIENTES	CALVILLO	2020	4	0.538
AGUASCALIENTES	CALVILLO	2020	5	0.66
AGUASCALIENTES	CALVILLO	2020	6	1.253
AGUASCALIENTES	CALVILLO	2020	7	1.827
AGUASCALIENTES	CALVILLO	2020	8	1.868
AGUASCALIENTES	CALVILLO	2020	9	1.526
AGUASCALIENTES	CALVILLO	2020	10	0.632
AGUASCALIENTES	CALVILLO	2020	11	0.425
AGUASCALIENTES	CALVILLO	2020	12	0.219
AGUASCALIENTES	PRESA 50 ANIV.	2012	12	0.252
AGUASCALIENTES	PRESA 50 ANIV.	2013	1	0.088
AGUASCALIENTES	PRESA 50 ANIV.	2013	2	0.182
AGUASCALIENTES	PRESA 50 ANIV.	2013	3	0.257
AGUASCALIENTES	PRESA 50 ANIV.	2013	4	0.406
AGUASCALIENTES	PRESA 50 ANIV.	2013	5	0.742
AGUASCALIENTES	PRESA 50 ANIV.	2013	6	1.193
AGUASCALIENTES	PRESA 50 ANIV.	2013	7	1.455
AGUASCALIENTES	PRESA 50 ANIV.	2013	8	1.275
AGUASCALIENTES	PRESA 50 ANIV.	2013	9	1.664
AGUASCALIENTES	PRESA 50 ANIV.	2013	10	1.152
AGUASCALIENTES	PRESA 50 ANIV.	2013	11	0.451
AGUASCALIENTES	PRESA 50 ANIV.	2013	12	0.057
AGUASCALIENTES	PRESA 50 ANIV.	2014	1	0.023
AGUASCALIENTES	PRESA 50 ANIV.	2014	2	0.228
AGUASCALIENTES	PRESA 50 ANIV.	2014	3	0.315
AGUASCALIENTES	PRESA 50 ANIV.	2014	4	0.478
AGUASCALIENTES	PRESA 50 ANIV.	2014	5	0.786
AGUASCALIENTES	PRESA 50 ANIV.	2014	6	1.37
AGUASCALIENTES	PRESA 50 ANIV.	2014	7	1.347
AGUASCALIENTES	PRESA 50 ANIV.	2014	8	1.29
AGUASCALIENTES	PRESA 50 ANIV.	2014	9	1.465
AGUASCALIENTES	PRESA 50 ANIV.	2014	10	0.825
AGUASCALIENTES	PRESA 50 ANIV.	2014	11	0.225
AGUASCALIENTES	PRESA 50 ANIV.	2014	12	0.067
AGUASCALIENTES	PRESA 50 ANIV.	2015	1	0.089
AGUASCALIENTES	PRESA 50 ANIV.	2015	2	0.18
AGUASCALIENTES	PRESA 50 ANIV.	2015	3	0.32
AGUASCALIENTES	PRESA 50 ANIV.	2015	4	0.611
AGUASCALIENTES	PRESA 50 ANIV.	2015	5	0.808
AGUASCALIENTES	PRESA 50 ANIV.	2015	6	1.48
AGUASCALIENTES	PRESA 50 ANIV.	2015	7	1.411
AGUASCALIENTES	PRESA 50 ANIV.	2015	8	1.279
AGUASCALIENTES	PRESA 50 ANIV.	2015	9	1.317
AGUASCALIENTES	PRESA 50 ANIV.	2015	10	0.929
AGUASCALIENTES	PRESA 50 ANIV.	2015	11	0.649
AGUASCALIENTES	PRESA 50 ANIV.	2015	12	0.096
AGUASCALIENTES	PRESA 50 ANIV.	2016	1	0.002
AGUASCALIENTES	PRESA 50 ANIV.	2016	2	0.076
AGUASCALIENTES	PRESA 50 ANIV.	2016	3	0.23
AGUASCALIENTES	PRESA 50 ANIV.	2016	4	0.414
AGUASCALIENTES	PRESA 50 ANIV.	2016	5	0.677
AGUASCALIENTES	PRESA 50 ANIV.	2016	6	1.069
AGUASCALIENTES	PRESA 50 ANIV.	2016	7	1.273
AGUASCALIENTES	PRESA 50 ANIV.	2016	8	1.634
AGUASCALIENTES	PRESA 50 ANIV.	2016	9	1.341
AGUASCALIENTES	PRESA 50 ANIV.	2016	10	0.745
AGUASCALIENTES	PRESA 50 ANIV.	2016	12	0.195
AGUASCALIENTES	PRESA 50 ANIV.	2017	1	0.098
AGUASCALIENTES	PRESA 50 ANIV.	2017	2	0.164
AGUASCALIENTES	PRESA 50 ANIV.	2017	3	0.324
AGUASCALIENTES	PRESA 50 ANIV.	2017	5	0.635
AGUASCALIENTES	PRESA 50 ANIV.	2017	6	0.999
AGUASCALIENTES	PRESA 50 ANIV.	2017	7	1.317
AGUASCALIENTES	PRESA 50 ANIV.	2017	8	1.353
AGUASCALIENTES	PRESA 50 ANIV.	2017	9	1.418
AGUASCALIENTES	PRESA 50 ANIV.	2017	10	0.857
AGUASCALIENTES	PRESA 50 ANIV.	2017	11	0.239
AGUASCALIENTES	PRESA 50 ANIV.	2017	12	0.039
AGUASCALIENTES	PRESA 50 ANIV.	2018	1	0.025
AGUASCALIENTES	PRESA 50 ANIV.	2018	2	0.271
AGUASCALIENTES	PRESA 50 ANIV.	2018	3	0.37
AGUASCALIENTES	PRESA 50 ANIV.	2018	4	0.502
AGUASCALIENTES	PRESA 50 ANIV.	2018	5	0.779
AGUASCALIENTES	PRESA 50 ANIV.	2018	6	1.223
AGUASCALIENTES	PRESA 50 ANIV.	2018	7	1.03
AGUASCALIENTES	PRESA 50 ANIV.	2018	8	1.183
AGUASCALIENTES	PRESA 50 ANIV.	2018	9	1.449
AGUASCALIENTES	PRESA 50 ANIV.	2018	10	0.992
AGUASCALIENTES	PRESA 50 ANIV.	2018	11	0.23
AGUASCALIENTES	PRESA 50 ANIV.	2018	12	0.02
AGUASCALIENTES	PRESA 50 ANIV.	2019	1	0.058
AGUASCALIENTES	PRESA 50 ANIV.	2019	2	0.299
AGUASCALIENTES	PRESA 50 ANIV.	2019	3	0.377
AGUASCALIENTES	PRESA 50 ANIV.	2019	4	0.378
AGUASCALIENTES	PRESA 50 ANIV.	2019	5	0.63
AGUASCALIENTES	PRESA 50 ANIV.	2019	6	1.103
AGUASCALIENTES	SIERRA FRIA	2012	12	0
AGUASCALIENTES	SIERRA FRIA	2013	1	0
AGUASCALIENTES	SIERRA FRIA	2013	2	0
AGUASCALIENTES	SIERRA FRIA	2013	3	0.001
AGUASCALIENTES	SIERRA FRIA	2013	4	0.108
AGUASCALIENTES	SIERRA FRIA	2013	5	0.406
AGUASCALIENTES	SIERRA FRIA	2013	6	0.489
AGUASCALIENTES	SIERRA FRIA	2013	7	0.098
AGUASCALIENTES	SIERRA FRIA	2013	8	0.139
AGUASCALIENTES	SIERRA FRIA	2013	9	0
AGUASCALIENTES	SIERRA FRIA	2013	10	0
AGUASCALIENTES	SIERRA FRIA	2013	11	0
AGUASCALIENTES	SIERRA FRIA	2013	12	0
AGUASCALIENTES	SIERRA FRIA	2014	1	0
AGUASCALIENTES	SIERRA FRIA	2014	2	0
AGUASCALIENTES	SIERRA FRIA	2014	3	0.001
AGUASCALIENTES	SIERRA FRIA	2014	4	0.125
AGUASCALIENTES	SIERRA FRIA	2014	5	0.234
AGUASCALIENTES	SIERRA FRIA	2014	6	0.281
AGUASCALIENTES	SIERRA FRIA	2014	7	0.095
AGUASCALIENTES	SIERRA FRIA	2014	8	0.076
AGUASCALIENTES	SIERRA FRIA	2014	9	0.003
AGUASCALIENTES	SIERRA FRIA	2014	10	0
AGUASCALIENTES	SIERRA FRIA	2014	11	0
AGUASCALIENTES	SIERRA FRIA	2014	12	0
AGUASCALIENTES	SIERRA FRIA	2015	1	0
AGUASCALIENTES	SIERRA FRIA	2015	2	0
AGUASCALIENTES	SIERRA FRIA	2015	3	0
AGUASCALIENTES	SIERRA FRIA	2015	4	0.036
AGUASCALIENTES	SIERRA FRIA	2015	5	0.315
AGUASCALIENTES	SIERRA FRIA	2015	6	0.202
AGUASCALIENTES	SIERRA FRIA	2015	7	0.065
AGUASCALIENTES	SIERRA FRIA	2015	8	0.062
AGUASCALIENTES	SIERRA FRIA	2015	9	0.016
AGUASCALIENTES	SIERRA FRIA	2015	10	0
AGUASCALIENTES	SIERRA FRIA	2015	11	0
AGUASCALIENTES	SIERRA FRIA	2015	12	0
AGUASCALIENTES	SIERRA FRIA	2016	1	0
AGUASCALIENTES	SIERRA FRIA	2016	2	0
AGUASCALIENTES	SIERRA FRIA	2016	3	0
AGUASCALIENTES	SIERRA FRIA	2016	4	0.111
AGUASCALIENTES	SIERRA FRIA	2016	5	0.478
AGUASCALIENTES	SIERRA FRIA	2016	6	0.366
AGUASCALIENTES	SIERRA FRIA	2016	7	0.166
AGUASCALIENTES	SIERRA FRIA	2016	8	0.058
AGUASCALIENTES	SIERRA FRIA	2016	9	0.001
AGUASCALIENTES	SIERRA FRIA	2016	10	0
AGUASCALIENTES	SIERRA FRIA	2016	12	0
AGUASCALIENTES	SIERRA FRIA	2017	1	0
AGUASCALIENTES	SIERRA FRIA	2017	2	0
AGUASCALIENTES	SIERRA FRIA	2017	3	0.005
AGUASCALIENTES	SIERRA FRIA	2017	4	0.124
AGUASCALIENTES	SIERRA FRIA	2017	5	0.514
AGUASCALIENTES	SIERRA FRIA	2017	6	0.64
AGUASCALIENTES	SIERRA FRIA	2017	7	0.181
AGUASCALIENTES	SIERRA FRIA	2017	8	0.24
AGUASCALIENTES	SIERRA FRIA	2017	9	0.008
AGUASCALIENTES	SIERRA FRIA	2017	10	0
AGUASCALIENTES	SIERRA FRIA	2017	11	0
AGUASCALIENTES	SIERRA FRIA	2017	12	0
AGUASCALIENTES	SIERRA FRIA	2018	1	0
AGUASCALIENTES	SIERRA FRIA	2018	2	0
AGUASCALIENTES	SIERRA FRIA	2018	3	0.017
AGUASCALIENTES	SIERRA FRIA	2018	4	0.113
AGUASCALIENTES	SIERRA FRIA	2018	5	0.404
AGUASCALIENTES	SIERRA FRIA	2018	6	0.279
AGUASCALIENTES	SIERRA FRIA	2018	7	0.159
AGUASCALIENTES	SIERRA FRIA	2018	8	0.194
AGUASCALIENTES	SIERRA FRIA	2018	9	0.024
AGUASCALIENTES	SIERRA FRIA	2018	10	0
AGUASCALIENTES	SIERRA FRIA	2018	11	0
AGUASCALIENTES	SIERRA FRIA	2018	12	0
AGUASCALIENTES	SIERRA FRIA	2019	1	0
AGUASCALIENTES	SIERRA FRIA	2019	2	0.005
AGUASCALIENTES	SIERRA FRIA	2019	3	0.018
AGUASCALIENTES	SIERRA FRIA	2019	4	0.116
AGUASCALIENTES	SIERRA FRIA	2019	5	0.422
AGUASCALIENTES	SIERRA FRIA	2019	6	0.57
AGUASCALIENTES	SIERRA FRIA	2019	7	0.261
AGUASCALIENTES	SIERRA FRIA	2019	8	0.437
AGUASCALIENTES	SIERRA FRIA	2019	9	0.078
AGUASCALIENTES	SIERRA FRIA	2019	10	0.011
AGUASCALIENTES	SIERRA FRIA	2019	11	0
AGUASCALIENTES	SIERRA FRIA	2019	12	0
AGUASCALIENTES	SIERRA FRIA	2020	1	0
AGUASCALIENTES	SIERRA FRIA	2020	2	0
AGUASCALIENTES	SIERRA FRIA	2020	3	0.146
AGUASCALIENTES	SIERRA FRIA	2020	4	0.284
AGUASCALIENTES	SIERRA FRIA	2020	5	0.301
AGUASCALIENTES	SIERRA FRIA	2020	6	0.364
AGUASCALIENTES	SIERRA FRIA	2020	7	0.261
AGUASCALIENTES	SIERRA FRIA	2020	8	0.153
AGUASCALIENTES	SIERRA FRIA	2020	9	0.015
AGUASCALIENTES	SIERRA FRIA	2020	10	0
AGUASCALIENTES	SIERRA FRIA	2020	11	0
AGUASCALIENTES	SIERRA FRIA	2020	12	0
BAJA CALIFORNIA	BAHÍA DE LOS ANGELES	2000	5	1.031
BAJA CALIFORNIA	BAHÍA DE LOS ANGELES	2000	6	2.452
BAJA CALIFORNIA	BAHÍA DE LOS ANGELES	2000	7	1.559
BAJA CALIFORNIA	BAHÍA DE LOS ANGELES	2000	8	2.197
BAJA CALIFORNIA	BAHÍA DE LOS ANGELES	2000	9	2.645
BAJA CALIFORNIA	BAHÍA DE LOS ANGELES	2000	10	1.86
BAJA CALIFORNIA	BAHÍA DE LOS ANGELES	2000	11	0.51
BAJA CALIFORNIA	BAHÍA DE LOS ANGELES	2000	12	0.408
BAJA CALIFORNIA	BAHÍA DE LOS ANGELES	2001	1	0.282
BAJA CALIFORNIA	BAHÍA DE LOS ANGELES	2001	2	0.304
BAJA CALIFORNIA	BAHÍA DE LOS ANGELES	2001	3	0.612
BAJA CALIFORNIA	BAHÍA DE LOS ANGELES	2001	4	0.629
BAJA CALIFORNIA	BAHÍA DE LOS ANGELES	2001	5	0.979
BAJA CALIFORNIA	BAHÍA DE LOS ANGELES	2001	6	2.244
BAJA CALIFORNIA	BAHÍA DE LOS ANGELES	2001	7	1.734
BAJA CALIFORNIA	BAHÍA DE LOS ANGELES	2001	8	1.613
BAJA CALIFORNIA	BAHÍA DE LOS ANGELES	2001	9	2.16
BAJA CALIFORNIA	BAHÍA DE LOS ANGELES	2001	10	1.989
BAJA CALIFORNIA	BAHÍA DE LOS ANGELES	2001	11	1.128
BAJA CALIFORNIA	BAHÍA DE LOS ANGELES	2001	12	0.417
BAJA CALIFORNIA	BAHÍA DE LOS ANGELES	2002	1	0.312
BAJA CALIFORNIA	BAHÍA DE LOS ANGELES	2002	2	0.231
BAJA CALIFORNIA	BAHÍA DE LOS ANGELES	2002	3	0.381
BAJA CALIFORNIA	BAHÍA DE LOS ANGELES	2002	4	0.679
BAJA CALIFORNIA	BAHÍA DE LOS ANGELES	2002	5	0.711
BAJA CALIFORNIA	BAHÍA DE LOS ANGELES	2002	6	1.425
BAJA CALIFORNIA	BAHÍA DE LOS ANGELES	2002	7	1.776
BAJA CALIFORNIA	BAHÍA DE LOS ANGELES	2002	8	2.784
BAJA CALIFORNIA	BAHÍA DE LOS ANGELES	2002	10	1.151
BAJA CALIFORNIA	BAHÍA DE LOS ANGELES	2002	11	0.849
BAJA CALIFORNIA	BAHÍA DE LOS ANGELES	2002	12	0.675
BAJA CALIFORNIA	BAHÍA DE LOS ANGELES	2003	1	0.492
BAJA CALIFORNIA	BAHÍA DE LOS ANGELES	2003	2	0.703
BAJA CALIFORNIA	BAHÍA DE LOS ANGELES	2003	3	0.505
BAJA CALIFORNIA	BAHÍA DE LOS ANGELES	2003	4	0.501
BAJA CALIFORNIA	BAHÍA DE LOS ANGELES	2003	5	1.025
BAJA CALIFORNIA	BAHÍA DE LOS ANGELES	2003	6	1.508
BAJA CALIFORNIA	BAHÍA DE LOS ANGELES	2003	7	3.434
BAJA CALIFORNIA	BAHÍA DE LOS ANGELES	2003	8	4.646
BAJA CALIFORNIA	BAHÍA DE LOS ANGELES	2003	9	3.654
BAJA CALIFORNIA	BAHÍA DE LOS ANGELES	2003	10	2.555
BAJA CALIFORNIA	BAHÍA DE LOS ANGELES	2003	11	1.094
BAJA CALIFORNIA	BAHÍA DE LOS ANGELES	2003	12	0.424
BAJA CALIFORNIA	BAHÍA DE LOS ANGELES	2004	1	0.42
BAJA CALIFORNIA	BAHÍA DE LOS ANGELES	2004	2	0.342
BAJA CALIFORNIA	BAHÍA DE LOS ANGELES	2004	3	0.814
BAJA CALIFORNIA	BAHÍA DE LOS ANGELES	2004	4	0.795
BAJA CALIFORNIA	BAHÍA DE LOS ANGELES	2004	5	0.927
BAJA CALIFORNIA	BAHÍA DE LOS ANGELES	2004	6	1.183
BAJA CALIFORNIA	BAHÍA DE LOS ANGELES	2004	7	1.39
BAJA CALIFORNIA	BAHÍA DE LOS ANGELES	2004	8	1.43
BAJA CALIFORNIA	BAHÍA DE LOS ANGELES	2004	11	1.23
BAJA CALIFORNIA	BAHÍA DE LOS ANGELES	2004	12	0.657
BAJA CALIFORNIA	BAHÍA DE LOS ANGELES	2005	1	0.958
BAJA CALIFORNIA	BAHÍA DE LOS ANGELES	2005	2	1.52
BAJA CALIFORNIA	BAHÍA DE LOS ANGELES	2005	3	0.605
BAJA CALIFORNIA	BAHÍA DE LOS ANGELES	2005	4	0.589
BAJA CALIFORNIA	BAHÍA DE LOS ANGELES	2005	5	1.164
BAJA CALIFORNIA	BAHÍA DE LOS ANGELES	2005	6	1.834
BAJA CALIFORNIA	BAHÍA DE LOS ANGELES	2005	7	2.812
BAJA CALIFORNIA	BAHÍA DE LOS ANGELES	2005	8	3.502
BAJA CALIFORNIA	BAHÍA DE LOS ANGELES	2005	9	1.663
BAJA CALIFORNIA	BAHÍA DE LOS ANGELES	2005	10	1.808
BAJA CALIFORNIA	BAHÍA DE LOS ANGELES	2005	11	0.84
BAJA CALIFORNIA	BAHÍA DE LOS ANGELES	2005	12	0.531
BAJA CALIFORNIA	BAHÍA DE LOS ANGELES	2006	1	0.314
BAJA CALIFORNIA	BAHÍA DE LOS ANGELES	2006	2	0.351
BAJA CALIFORNIA	BAHÍA DE LOS ANGELES	2006	3	0.429
BAJA CALIFORNIA	BAHÍA DE LOS ANGELES	2006	4	0.634
BAJA CALIFORNIA	BAHÍA DE LOS ANGELES	2006	5	0.939
BAJA CALIFORNIA	BAHÍA DE LOS ANGELES	2006	6	1.597
BAJA CALIFORNIA	BAHÍA DE LOS ANGELES	2006	7	2.029
BAJA CALIFORNIA	BAHÍA DE LOS ANGELES	2006	8	1.749
BAJA CALIFORNIA	BAHÍA DE LOS ANGELES	2006	9	2.695
BAJA CALIFORNIA	BAHÍA DE LOS ANGELES	2006	10	1.585
BAJA CALIFORNIA	BAHÍA DE LOS ANGELES	2006	11	0.879
BAJA CALIFORNIA	BAHÍA DE LOS ANGELES	2007	1	0.211
BAJA CALIFORNIA	BAHÍA DE LOS ANGELES	2007	2	0.363
BAJA CALIFORNIA	BAHÍA DE LOS ANGELES	2007	3	0.46
BAJA CALIFORNIA	BAHÍA DE LOS ANGELES	2007	4	0.583
BAJA CALIFORNIA	BAHÍA DE LOS ANGELES	2007	5	0.845
BAJA CALIFORNIA	BAHÍA DE LOS ANGELES	2007	6	1.916
BAJA CALIFORNIA	BAHÍA DE LOS ANGELES	2007	7	3.789
BAJA CALIFORNIA	BAHÍA DE LOS ANGELES	2007	8	2.727
BAJA CALIFORNIA	BAHÍA DE LOS ANGELES	2007	9	2.636
BAJA CALIFORNIA	BAHÍA DE LOS ANGELES	2007	10	1.355
BAJA CALIFORNIA	BAHÍA DE LOS ANGELES	2007	11	1.132
BAJA CALIFORNIA	BAHÍA DE LOS ANGELES	2007	12	0.491
BAJA CALIFORNIA	BAHÍA DE LOS ANGELES	2008	3	0.463
BAJA CALIFORNIA	BAHÍA DE LOS ANGELES	2008	4	0.631
BAJA CALIFORNIA	BAHÍA DE LOS ANGELES	2008	5	0.82
BAJA CALIFORNIA	BAHÍA DE LOS ANGELES	2008	6	4.115
BAJA CALIFORNIA	BAHÍA DE LOS ANGELES	2008	7	2.889
BAJA CALIFORNIA	BAHÍA DE LOS ANGELES	2008	8	2.793
BAJA CALIFORNIA	BAHÍA DE LOS ANGELES	2008	9	3.449
BAJA CALIFORNIA	BAHÍA DE LOS ANGELES	2008	10	1.418
BAJA CALIFORNIA	BAHÍA DE LOS ANGELES	2008	11	1.022
BAJA CALIFORNIA	BAHÍA DE LOS ANGELES	2008	12	0.844
BAJA CALIFORNIA	BAHÍA DE LOS ANGELES	2009	1	0.421
BAJA CALIFORNIA	BAHÍA DE LOS ANGELES	2009	2	0.42
BAJA CALIFORNIA	BAHÍA DE LOS ANGELES	2009	3	0.425
BAJA CALIFORNIA	BAHÍA DE LOS ANGELES	2009	4	0.536
BAJA CALIFORNIA	BAHÍA DE LOS ANGELES	2009	5	1.166
BAJA CALIFORNIA	BAHÍA DE LOS ANGELES	2009	6	1.653
BAJA CALIFORNIA	BAHÍA DE LOS ANGELES	2009	7	1.601
BAJA CALIFORNIA	BAHÍA DE LOS ANGELES	2009	8	1.144
BAJA CALIFORNIA	BAHÍA DE LOS ANGELES	2009	9	1.927
BAJA CALIFORNIA	BAHÍA DE LOS ANGELES	2009	10	1.433
BAJA CALIFORNIA	BAHÍA DE LOS ANGELES	2009	11	0.833
BAJA CALIFORNIA	BAHÍA DE LOS ANGELES	2009	12	0.453
BAJA CALIFORNIA	BAHÍA DE LOS ANGELES	2010	1	0.504
BAJA CALIFORNIA	BAHÍA DE LOS ANGELES	2010	2	0.644
BAJA CALIFORNIA	BAHÍA DE LOS ANGELES	2010	3	0.459
BAJA CALIFORNIA	BAHÍA DE LOS ANGELES	2010	4	0.628
BAJA CALIFORNIA	BAHÍA DE LOS ANGELES	2010	5	0.776
BAJA CALIFORNIA	BAHÍA DE LOS ANGELES	2010	6	1.224
BAJA CALIFORNIA	BAHÍA DE LOS ANGELES	2010	7	1.187
BAJA CALIFORNIA	BAHÍA DE LOS ANGELES	2010	8	1.319
BAJA CALIFORNIA	BAHÍA DE LOS ANGELES	2010	9	1.989
BAJA CALIFORNIA	BAHÍA DE LOS ANGELES	2010	10	1.688
BAJA CALIFORNIA	BAHÍA DE LOS ANGELES	2010	11	0.646
BAJA CALIFORNIA	BAHÍA DE LOS ANGELES	2010	12	0.578
BAJA CALIFORNIA	BAHÍA DE LOS ANGELES	2011	1	0.298
BAJA CALIFORNIA	BAHÍA DE LOS ANGELES	2011	2	0.27
BAJA CALIFORNIA	BAHÍA DE LOS ANGELES	2011	3	0.488
BAJA CALIFORNIA	BAHÍA DE LOS ANGELES	2011	4	0.598
BAJA CALIFORNIA	BAHÍA DE LOS ANGELES	2011	5	0.697
BAJA CALIFORNIA	BAHÍA DE LOS ANGELES	2011	6	1.377
BAJA CALIFORNIA	BAHÍA DE LOS ANGELES	2011	7	1.505
BAJA CALIFORNIA	BAHÍA DE LOS ANGELES	2011	8	1.564
BAJA CALIFORNIA	BAHÍA DE LOS ANGELES	2011	9	1.923
BAJA CALIFORNIA	BAHÍA DE LOS ANGELES	2011	10	1.377
BAJA CALIFORNIA	BAHÍA DE LOS ANGELES	2011	11	0.851
BAJA CALIFORNIA	BAHÍA DE LOS ANGELES	2011	12	0.33
BAJA CALIFORNIA	BAHÍA DE LOS ANGELES	2012	1	0.275
BAJA CALIFORNIA	BAHÍA DE LOS ANGELES	2012	2	0.32
BAJA CALIFORNIA	BAHÍA DE LOS ANGELES	2012	3	0.336
BAJA CALIFORNIA	BAHÍA DE LOS ANGELES	2012	4	0.497
BAJA CALIFORNIA	BAHÍA DE LOS ANGELES	2012	5	0.921
BAJA CALIFORNIA	BAHÍA DE LOS ANGELES	2012	6	1.37
BAJA CALIFORNIA	BAHÍA DE LOS ANGELES	2012	7	1.501
BAJA CALIFORNIA	BAHÍA DE LOS ANGELES	2012	8	3.287
BAJA CALIFORNIA	BAHÍA DE LOS ANGELES	2012	9	2.61
BAJA CALIFORNIA	BAHÍA DE LOS ANGELES	2012	10	1.551
BAJA CALIFORNIA	BAHÍA DE LOS ANGELES	2012	11	0.885
BAJA CALIFORNIA	BAHÍA DE LOS ANGELES	2012	12	0.521
BAJA CALIFORNIA	BAHÍA DE LOS ANGELES	2013	1	0.161
BAJA CALIFORNIA	BAHÍA DE LOS ANGELES	2013	2	0.191
BAJA CALIFORNIA	BAHÍA DE LOS ANGELES	2013	3	0.361
BAJA CALIFORNIA	BAHÍA DE LOS ANGELES	2013	4	0.484
BAJA CALIFORNIA	BAHÍA DE LOS ANGELES	2013	5	0.822
BAJA CALIFORNIA	BAHÍA DE LOS ANGELES	2013	6	1.382
BAJA CALIFORNIA	BAHÍA DE LOS ANGELES	2013	7	1.972
BAJA CALIFORNIA	BAHÍA DE LOS ANGELES	2013	8	1.812
BAJA CALIFORNIA	BAHÍA DE LOS ANGELES	2013	9	1.926
BAJA CALIFORNIA	BAHÍA DE LOS ANGELES	2013	10	0.825
BAJA CALIFORNIA	BAHÍA DE LOS ANGELES	2013	11	0.761
BAJA CALIFORNIA	BAHÍA DE LOS ANGELES	2013	12	0.316
BAJA CALIFORNIA	BAHÍA DE LOS ANGELES	2014	1	0.261
BAJA CALIFORNIA	BAHÍA DE LOS ANGELES	2014	2	0.466
BAJA CALIFORNIA	BAHÍA DE LOS ANGELES	2014	3	0.449
BAJA CALIFORNIA	BAHÍA DE LOS ANGELES	2014	4	0.496
BAJA CALIFORNIA	BAHÍA DE LOS ANGELES	2014	5	0.694
BAJA CALIFORNIA	BAHÍA DE LOS ANGELES	2014	6	0.853
BAJA CALIFORNIA	BAHÍA DE LOS ANGELES	2014	7	1.158
BAJA CALIFORNIA	BAHÍA DE LOS ANGELES	2014	8	1.804
BAJA CALIFORNIA	BAHÍA DE LOS ANGELES	2014	9	2.493
BAJA CALIFORNIA	BAHÍA DE LOS ANGELES	2014	10	1.895
BAJA CALIFORNIA	BAHÍA DE LOS ANGELES	2014	11	0.798
BAJA CALIFORNIA	BAHÍA DE LOS ANGELES	2014	12	0.621
BAJA CALIFORNIA	BAHÍA DE LOS ANGELES	2015	1	0.405
BAJA CALIFORNIA	BAHÍA DE LOS ANGELES	2015	2	0.637
BAJA CALIFORNIA	BAHÍA DE LOS ANGELES	2015	3	0.592
BAJA CALIFORNIA	BAHÍA DE LOS ANGELES	2015	4	0.562
BAJA CALIFORNIA	BAHÍA DE LOS ANGELES	2015	5	0.746
BAJA CALIFORNIA	BAHÍA DE LOS ANGELES	2015	6	2.165
BAJA CALIFORNIA	BAHÍA DE LOS ANGELES	2015	7	1.768
BAJA CALIFORNIA	BAHÍA DE LOS ANGELES	2015	8	1.026
BAJA CALIFORNIA	BAHÍA DE LOS ANGELES	2015	9	2.439
BAJA CALIFORNIA	BAHÍA DE LOS ANGELES	2015	10	1.8
BAJA CALIFORNIA	BAHÍA DE LOS ANGELES	2015	11	0.528
BAJA CALIFORNIA	BAHÍA DE LOS ANGELES	2015	12	0.275
BAJA CALIFORNIA	BAHÍA DE LOS ANGELES	2016	1	0.252
BAJA CALIFORNIA	BAHÍA DE LOS ANGELES	2016	2	0.295
BAJA CALIFORNIA	BAHÍA DE LOS ANGELES	2016	3	0.447
BAJA CALIFORNIA	BAHÍA DE LOS ANGELES	2016	4	0.515
BAJA CALIFORNIA	BAHÍA DE LOS ANGELES	2016	5	0.73
BAJA CALIFORNIA	BAHÍA DE LOS ANGELES	2016	6	1.772
BAJA CALIFORNIA	BAHÍA DE LOS ANGELES	2016	7	1.364
BAJA CALIFORNIA	BAHÍA DE LOS ANGELES	2016	8	1.779
BAJA CALIFORNIA	BAHÍA DE LOS ANGELES	2016	9	1.713
BAJA CALIFORNIA	BAHÍA DE LOS ANGELES	2016	10	1.461
BAJA CALIFORNIA	BAHÍA DE LOS ANGELES	2016	11	0.741
BAJA CALIFORNIA	BAHÍA DE LOS ANGELES	2016	12	0.43
BAJA CALIFORNIA	BAHÍA DE LOS ANGELES	2017	1	0.376
BAJA CALIFORNIA	BAHÍA DE LOS ANGELES	2017	2	0.415
BAJA CALIFORNIA	BAHÍA DE LOS ANGELES	2017	3	0.418
BAJA CALIFORNIA	BAHÍA DE LOS ANGELES	2017	4	0.496
BAJA CALIFORNIA	BAHÍA DE LOS ANGELES	2017	5	0.627
BAJA CALIFORNIA	BAHÍA DE LOS ANGELES	2017	6	1.811
BAJA CALIFORNIA	BAHÍA DE LOS ANGELES	2017	7	2.271
BAJA CALIFORNIA	BAHÍA DE LOS ANGELES	2017	8	1.468
BAJA CALIFORNIA	BAHÍA DE LOS ANGELES	2017	9	1.762
BAJA CALIFORNIA	BAHÍA DE LOS ANGELES	2017	10	1.022
BAJA CALIFORNIA	BAHÍA DE LOS ANGELES	2017	11	0.767
BAJA CALIFORNIA	BAHÍA DE LOS ANGELES	2017	12	0.366
BAJA CALIFORNIA	BAHÍA DE LOS ANGELES	2018	1	0.297
BAJA CALIFORNIA	BAHÍA DE LOS ANGELES	2018	2	0.32
BAJA CALIFORNIA	BAHÍA DE LOS ANGELES	2018	3	0.349
BAJA CALIFORNIA	BAHÍA DE LOS ANGELES	2018	4	0.471
BAJA CALIFORNIA	BAHÍA DE LOS ANGELES	2018	5	0.663
BAJA CALIFORNIA	BAHÍA DE LOS ANGELES	2018	6	1.704
BAJA CALIFORNIA	BAHÍA DE LOS ANGELES	2018	7	1.854
BAJA CALIFORNIA	BAHÍA DE LOS ANGELES	2018	8	2.257
BAJA CALIFORNIA	BAHÍA DE LOS ANGELES	2018	9	2.149
BAJA CALIFORNIA	BAHÍA DE LOS ANGELES	2018	10	1.652
BAJA CALIFORNIA	BAHÍA DE LOS ANGELES	2018	11	0.777
BAJA CALIFORNIA	BAHÍA DE LOS ANGELES	2018	12	0.582
BAJA CALIFORNIA	BAHÍA DE LOS ANGELES	2019	1	0.52
BAJA CALIFORNIA	BAHÍA DE LOS ANGELES	2019	2	0.345
BAJA CALIFORNIA	BAHÍA DE LOS ANGELES	2019	3	0.396
BAJA CALIFORNIA	BAHÍA DE LOS ANGELES	2019	4	0.537
BAJA CALIFORNIA	BAHÍA DE LOS ANGELES	2019	5	0.773
BAJA CALIFORNIA	BAHÍA DE LOS ANGELES	2019	6	1.177
BAJA CALIFORNIA	BAHÍA DE LOS ANGELES	2019	7	1.686
BAJA CALIFORNIA	BAHÍA DE LOS ANGELES	2019	8	1.879
BAJA CALIFORNIA	BAHÍA DE LOS ANGELES	2019	9	3.141
BAJA CALIFORNIA	BAHÍA DE LOS ANGELES	2019	10	1.135
BAJA CALIFORNIA	BAHÍA DE LOS ANGELES	2019	11	0.929
BAJA CALIFORNIA	BAHÍA DE LOS ANGELES	2019	12	0.518
BAJA CALIFORNIA	BAHÍA DE LOS ANGELES	2020	1	0.328
BAJA CALIFORNIA	BAHÍA DE LOS ANGELES	2020	2	0.299
BAJA CALIFORNIA	BAHÍA DE LOS ANGELES	2020	3	0.54
BAJA CALIFORNIA	BAHÍA DE LOS ANGELES	2020	4	0.556
BAJA CALIFORNIA	BAHÍA DE LOS ANGELES	2020	5	1.042
BAJA CALIFORNIA	BAHÍA DE LOS ANGELES	2020	6	1.163
BAJA CALIFORNIA	BAHÍA DE LOS ANGELES	2020	7	1.942
BAJA CALIFORNIA	BAHÍA DE LOS ANGELES	2020	8	1.417
BAJA CALIFORNIA	BAHÍA DE LOS ANGELES	2020	9	1.263
BAJA CALIFORNIA	BAHÍA DE LOS ANGELES	2020	10	1.074
BAJA CALIFORNIA	BAHÍA DE LOS ANGELES	2020	11	0.525
BAJA CALIFORNIA	BAHÍA DE LOS ANGELES	2020	12	0.342
BAJA CALIFORNIA	CATAVIÑA	2004	11	0.078
BAJA CALIFORNIA	CATAVIÑA	2004	12	0.06
BAJA CALIFORNIA	CATAVIÑA	2005	1	0.14
BAJA CALIFORNIA	CATAVIÑA	2005	2	0.237
BAJA CALIFORNIA	CATAVIÑA	2005	3	0.391
BAJA CALIFORNIA	CATAVIÑA	2005	4	0.516
BAJA CALIFORNIA	CATAVIÑA	2005	5	1.206
BAJA CALIFORNIA	CATAVIÑA	2005	6	1.448
BAJA CALIFORNIA	CATAVIÑA	2005	7	1.728
BAJA CALIFORNIA	CATAVIÑA	2005	8	2.506
BAJA CALIFORNIA	CATAVIÑA	2005	9	1.318
BAJA CALIFORNIA	CATAVIÑA	2005	10	1.19
BAJA CALIFORNIA	CATAVIÑA	2005	11	0.511
BAJA CALIFORNIA	CATAVIÑA	2005	12	0.166
BAJA CALIFORNIA	CATAVIÑA	2006	1	0.103
BAJA CALIFORNIA	CATAVIÑA	2006	2	0.101
BAJA CALIFORNIA	CATAVIÑA	2006	3	0.196
BAJA CALIFORNIA	CATAVIÑA	2006	4	0.6
BAJA CALIFORNIA	CATAVIÑA	2006	5	1.141
BAJA CALIFORNIA	CATAVIÑA	2006	6	1.624
BAJA CALIFORNIA	CATAVIÑA	2006	7	1.861
BAJA CALIFORNIA	CATAVIÑA	2006	8	1.873
BAJA CALIFORNIA	CATAVIÑA	2006	9	2.138
BAJA CALIFORNIA	CATAVIÑA	2006	10	0.985
BAJA CALIFORNIA	CATAVIÑA	2006	11	0.422
BAJA CALIFORNIA	CATAVIÑA	2007	1	0
BAJA CALIFORNIA	CATAVIÑA	2007	2	0.102
BAJA CALIFORNIA	CATAVIÑA	2007	3	0.355
BAJA CALIFORNIA	CATAVIÑA	2007	4	0.505
BAJA CALIFORNIA	CATAVIÑA	2007	5	0.976
BAJA CALIFORNIA	CATAVIÑA	2007	6	1.084
BAJA CALIFORNIA	CATAVIÑA	2007	7	1.493
BAJA CALIFORNIA	CATAVIÑA	2007	8	1.705
BAJA CALIFORNIA	CATAVIÑA	2007	9	1.685
BAJA CALIFORNIA	CATAVIÑA	2007	10	0.821
BAJA CALIFORNIA	CATAVIÑA	2007	11	0.638
BAJA CALIFORNIA	CATAVIÑA	2007	12	0.02
BAJA CALIFORNIA	CATAVIÑA	2008	3	0.218
BAJA CALIFORNIA	CATAVIÑA	2008	4	0.438
BAJA CALIFORNIA	CATAVIÑA	2008	5	0.769
BAJA CALIFORNIA	CATAVIÑA	2008	6	1.382
BAJA CALIFORNIA	CATAVIÑA	2008	7	1.777
BAJA CALIFORNIA	CATAVIÑA	2008	8	2.427
BAJA CALIFORNIA	CATAVIÑA	2008	9	2.459
BAJA CALIFORNIA	CATAVIÑA	2008	10	0.807
BAJA CALIFORNIA	CATAVIÑA	2008	11	0.547
BAJA CALIFORNIA	CATAVIÑA	2009	4	0.535
BAJA CALIFORNIA	CATAVIÑA	2009	5	1.035
BAJA CALIFORNIA	CATAVIÑA	2009	6	1.538
BAJA CALIFORNIA	CATAVIÑA	2009	7	1.473
BAJA CALIFORNIA	CATAVIÑA	2009	8	1.361
BAJA CALIFORNIA	CATAVIÑA	2009	9	1.5
BAJA CALIFORNIA	CATAVIÑA	2009	10	0.864
BAJA CALIFORNIA	CATAVIÑA	2009	11	0.361
BAJA CALIFORNIA	CATAVIÑA	2009	12	0.072
BAJA CALIFORNIA	CATAVIÑA	2010	1	0.071
BAJA CALIFORNIA	CATAVIÑA	2010	2	0.083
BAJA CALIFORNIA	CATAVIÑA	2010	3	0.265
BAJA CALIFORNIA	CATAVIÑA	2010	4	0.55
BAJA CALIFORNIA	CATAVIÑA	2010	5	0.804
BAJA CALIFORNIA	CATAVIÑA	2010	6	1.28
BAJA CALIFORNIA	CATAVIÑA	2010	7	1.619
BAJA CALIFORNIA	CATAVIÑA	2010	8	1.569
BAJA CALIFORNIA	CATAVIÑA	2010	9	1.645
BAJA CALIFORNIA	CATAVIÑA	2010	10	1.516
BAJA CALIFORNIA	CATAVIÑA	2010	11	0.323
BAJA CALIFORNIA	CATAVIÑA	2010	12	0.124
BAJA CALIFORNIA	CATAVIÑA	2011	1	0.045
BAJA CALIFORNIA	CATAVIÑA	2011	2	0.06
BAJA CALIFORNIA	CATAVIÑA	2011	3	0.404
BAJA CALIFORNIA	CATAVIÑA	2011	4	0.606
BAJA CALIFORNIA	CATAVIÑA	2011	5	0.667
BAJA CALIFORNIA	CATAVIÑA	2011	6	1.311
BAJA CALIFORNIA	CATAVIÑA	2011	7	1.905
BAJA CALIFORNIA	CATAVIÑA	2011	8	1.698
BAJA CALIFORNIA	CATAVIÑA	2011	9	1.62
BAJA CALIFORNIA	CATAVIÑA	2011	10	0.859
BAJA CALIFORNIA	CATAVIÑA	2011	11	0.406
BAJA CALIFORNIA	CATAVIÑA	2011	12	0.026
BAJA CALIFORNIA	CATAVIÑA	2012	1	0.125
BAJA CALIFORNIA	CATAVIÑA	2012	2	0.082
BAJA CALIFORNIA	CATAVIÑA	2012	3	0.224
BAJA CALIFORNIA	CATAVIÑA	2012	4	0.609
BAJA CALIFORNIA	CATAVIÑA	2012	5	1.072
BAJA CALIFORNIA	CATAVIÑA	2012	6	1.234
BAJA CALIFORNIA	CATAVIÑA	2012	7	1.564
BAJA CALIFORNIA	CATAVIÑA	2012	8	4.191
BAJA CALIFORNIA	CATAVIÑA	2012	9	4.111
BAJA CALIFORNIA	CATAVIÑA	2012	10	1.441
BAJA CALIFORNIA	CATAVIÑA	2012	11	0.609
BAJA CALIFORNIA	CATAVIÑA	2012	12	0.208
BAJA CALIFORNIA	CATAVIÑA	2013	1	0.015
BAJA CALIFORNIA	CATAVIÑA	2013	2	0.043
BAJA CALIFORNIA	CATAVIÑA	2013	3	0.406
BAJA CALIFORNIA	CATAVIÑA	2013	4	0.618
BAJA CALIFORNIA	CATAVIÑA	2013	5	1.205
BAJA CALIFORNIA	CATAVIÑA	2013	6	1.5
BAJA CALIFORNIA	CATAVIÑA	2013	7	1.959
BAJA CALIFORNIA	CATAVIÑA	2013	8	2.175
BAJA CALIFORNIA	CATAVIÑA	2013	9	3.051
BAJA CALIFORNIA	CATAVIÑA	2013	10	0.646
BAJA CALIFORNIA	CATAVIÑA	2013	11	0.519
BAJA CALIFORNIA	CATAVIÑA	2013	12	0.074
BAJA CALIFORNIA	CATAVIÑA	2014	1	0.171
BAJA CALIFORNIA	CATAVIÑA	2014	2	0.404
BAJA CALIFORNIA	CATAVIÑA	2014	3	0.423
BAJA CALIFORNIA	CATAVIÑA	2014	4	0.536
BAJA CALIFORNIA	CATAVIÑA	2014	5	0.736
BAJA CALIFORNIA	CATAVIÑA	2014	6	1.137
BAJA CALIFORNIA	CATAVIÑA	2014	7	1.679
BAJA CALIFORNIA	CATAVIÑA	2014	8	1.81
BAJA CALIFORNIA	CATAVIÑA	2014	9	2.624
BAJA CALIFORNIA	CATAVIÑA	2014	10	1.765
BAJA CALIFORNIA	CATAVIÑA	2015	6	1.596
BAJA CALIFORNIA	CATAVIÑA	2015	7	1.762
BAJA CALIFORNIA	CATAVIÑA	2015	8	1.777
BAJA CALIFORNIA	CATAVIÑA	2015	9	2.976
BAJA CALIFORNIA	CATAVIÑA	2015	10	1.805
BAJA CALIFORNIA	CATAVIÑA	2015	11	0.326
BAJA CALIFORNIA	CATAVIÑA	2015	12	0.038
BAJA CALIFORNIA	CATAVIÑA	2016	1	0.054
BAJA CALIFORNIA	CATAVIÑA	2016	2	0.267
BAJA CALIFORNIA	CATAVIÑA	2016	3	0.418
BAJA CALIFORNIA	CATAVIÑA	2016	4	0.57
BAJA CALIFORNIA	CATAVIÑA	2016	5	1.012
BAJA CALIFORNIA	CATAVIÑA	2016	6	1.29
BAJA CALIFORNIA	CATAVIÑA	2016	7	1.239
BAJA CALIFORNIA	CATAVIÑA	2016	8	1.605
BAJA CALIFORNIA	CATAVIÑA	2016	9	1.457
BAJA CALIFORNIA	CATAVIÑA	2016	10	1.016
BAJA CALIFORNIA	CATAVIÑA	2016	11	0.426
BAJA CALIFORNIA	CATAVIÑA	2016	12	0.134
BAJA CALIFORNIA	CATAVIÑA	2017	1	0.033
BAJA CALIFORNIA	CATAVIÑA	2017	2	0.258
BAJA CALIFORNIA	CATAVIÑA	2017	3	0.446
BAJA CALIFORNIA	CATAVIÑA	2017	4	0.527
BAJA CALIFORNIA	CATAVIÑA	2017	5	0.927
BAJA CALIFORNIA	CATAVIÑA	2017	6	1.297
BAJA CALIFORNIA	CATAVIÑA	2017	7	1.744
BAJA CALIFORNIA	CATAVIÑA	2017	8	1.59
BAJA CALIFORNIA	CATAVIÑA	2017	9	1.768
BAJA CALIFORNIA	CATAVIÑA	2017	10	0.765
BAJA CALIFORNIA	CATAVIÑA	2017	11	0.538
BAJA CALIFORNIA	CATAVIÑA	2017	12	0.165
BAJA CALIFORNIA	CATAVIÑA	2018	1	0.215
BAJA CALIFORNIA	CATAVIÑA	2018	2	0.124
BAJA CALIFORNIA	CATAVIÑA	2018	3	0.267
BAJA CALIFORNIA	CATAVIÑA	2018	4	0.432
BAJA CALIFORNIA	CATAVIÑA	2018	5	0.763
BAJA CALIFORNIA	CATAVIÑA	2018	6	1.101
BAJA CALIFORNIA	CATAVIÑA	2018	7	1.487
BAJA CALIFORNIA	CATAVIÑA	2018	8	2.092
BAJA CALIFORNIA	CATAVIÑA	2018	9	1.508
BAJA CALIFORNIA	CATAVIÑA	2018	10	1.097
BAJA CALIFORNIA	CATAVIÑA	2018	11	0.276
BAJA CALIFORNIA	CATAVIÑA	2018	12	0.1
BAJA CALIFORNIA	CATAVIÑA	2019	1	0.06
BAJA CALIFORNIA	CATAVIÑA	2019	2	0.005
BAJA CALIFORNIA	CATAVIÑA	2019	3	0.184
BAJA CALIFORNIA	CATAVIÑA	2019	4	0.55
BAJA CALIFORNIA	CATAVIÑA	2019	5	0.812
BAJA CALIFORNIA	CATAVIÑA	2019	6	1.138
BAJA CALIFORNIA	CATAVIÑA	2019	7	1.276
BAJA CALIFORNIA	CATAVIÑA	2019	8	1.411
BAJA CALIFORNIA	CATAVIÑA	2019	9	1.622
BAJA CALIFORNIA	CATAVIÑA	2019	10	0.583
BAJA CALIFORNIA	CATAVIÑA	2019	11	0.486
BAJA CALIFORNIA	CATAVIÑA	2019	12	0.088
BAJA CALIFORNIA	CATAVIÑA	2020	1	0.029
BAJA CALIFORNIA	CATAVIÑA	2020	2	0.105
BAJA CALIFORNIA	CATAVIÑA	2020	3	0.25
BAJA CALIFORNIA	CATAVIÑA	2020	4	0.563
BAJA CALIFORNIA	CATAVIÑA	2020	5	0.867
BAJA CALIFORNIA	CATAVIÑA	2020	6	0.975
BAJA CALIFORNIA	CATAVIÑA	2020	7	1.194
BAJA CALIFORNIA	CATAVIÑA	2020	8	1.008
BAJA CALIFORNIA	CATAVIÑA	2020	9	1.113
BAJA CALIFORNIA	CATAVIÑA	2020	10	0.828
BAJA CALIFORNIA	CATAVIÑA	2020	11	0.312
BAJA CALIFORNIA	CATAVIÑA	2020	12	0.087
BAJA CALIFORNIA	CONSTITUCION DE 1857	2000	3	0.552
BAJA CALIFORNIA	CONSTITUCION DE 1857	2000	5	2.467
BAJA CALIFORNIA	CONSTITUCION DE 1857	2000	6	3.706
BAJA CALIFORNIA	CONSTITUCION DE 1857	2000	7	4.408
BAJA CALIFORNIA	CONSTITUCION DE 1857	2000	8	5.766
BAJA CALIFORNIA	CONSTITUCION DE 1857	2000	9	6.48
BAJA CALIFORNIA	CONSTITUCION DE 1857	2000	10	4.013
BAJA CALIFORNIA	CONSTITUCION DE 1857	2000	11	1.559
BAJA CALIFORNIA	CONSTITUCION DE 1857	2000	12	1.373
BAJA CALIFORNIA	CONSTITUCION DE 1857	2001	1	0.827
BAJA CALIFORNIA	CONSTITUCION DE 1857	2001	2	0.687
BAJA CALIFORNIA	CONSTITUCION DE 1857	2001	3	1.14
BAJA CALIFORNIA	CONSTITUCION DE 1857	2001	4	1.745
BAJA CALIFORNIA	CONSTITUCION DE 1857	2001	5	2.653
BAJA CALIFORNIA	CONSTITUCION DE 1857	2001	6	3.567
BAJA CALIFORNIA	CONSTITUCION DE 1857	2001	7	4.342
BAJA CALIFORNIA	CONSTITUCION DE 1857	2001	8	5.001
BAJA CALIFORNIA	CONSTITUCION DE 1857	2001	9	6.234
BAJA CALIFORNIA	CONSTITUCION DE 1857	2001	10	5.39
BAJA CALIFORNIA	CONSTITUCION DE 1857	2001	11	3.295
BAJA CALIFORNIA	CONSTITUCION DE 1857	2001	12	1.001
BAJA CALIFORNIA	CONSTITUCION DE 1857	2002	1	1.054
BAJA CALIFORNIA	CONSTITUCION DE 1857	2002	2	1.151
BAJA CALIFORNIA	CONSTITUCION DE 1857	2002	3	1.498
BAJA CALIFORNIA	CONSTITUCION DE 1857	2002	4	1.996
BAJA CALIFORNIA	CONSTITUCION DE 1857	2002	5	2.287
BAJA CALIFORNIA	CONSTITUCION DE 1857	2002	6	3.212
BAJA CALIFORNIA	CONSTITUCION DE 1857	2002	7	4.159
BAJA CALIFORNIA	CONSTITUCION DE 1857	2002	8	5.035
BAJA CALIFORNIA	CONSTITUCION DE 1857	2002	9	6.993
BAJA CALIFORNIA	CONSTITUCION DE 1857	2002	10	4.14
BAJA CALIFORNIA	CONSTITUCION DE 1857	2002	11	2.21
BAJA CALIFORNIA	CONSTITUCION DE 1857	2002	12	1.515
BAJA CALIFORNIA	CONSTITUCION DE 1857	2003	1	1.698
BAJA CALIFORNIA	CONSTITUCION DE 1857	2003	2	1.943
BAJA CALIFORNIA	CONSTITUCION DE 1857	2003	3	1.774
BAJA CALIFORNIA	CONSTITUCION DE 1857	2003	4	1.894
BAJA CALIFORNIA	CONSTITUCION DE 1857	2003	5	2.4
BAJA CALIFORNIA	CONSTITUCION DE 1857	2003	6	3.035
BAJA CALIFORNIA	CONSTITUCION DE 1857	2003	7	4.73
BAJA CALIFORNIA	CONSTITUCION DE 1857	2003	8	6.57
BAJA CALIFORNIA	CONSTITUCION DE 1857	2003	9	8.495
BAJA CALIFORNIA	CONSTITUCION DE 1857	2003	10	5.972
BAJA CALIFORNIA	CONSTITUCION DE 1857	2003	11	2.966
BAJA CALIFORNIA	CONSTITUCION DE 1857	2003	12	1.309
BAJA CALIFORNIA	CONSTITUCION DE 1857	2004	1	1.11
BAJA CALIFORNIA	CONSTITUCION DE 1857	2004	2	0.923
BAJA CALIFORNIA	CONSTITUCION DE 1857	2004	3	2.054
BAJA CALIFORNIA	CONSTITUCION DE 1857	2004	4	2.174
BAJA CALIFORNIA	CONSTITUCION DE 1857	2004	5	2.671
BAJA CALIFORNIA	CONSTITUCION DE 1857	2004	6	2.959
BAJA CALIFORNIA	CONSTITUCION DE 1857	2004	7	4.48
BAJA CALIFORNIA	CONSTITUCION DE 1857	2004	8	4.997
BAJA CALIFORNIA	CONSTITUCION DE 1857	2004	11	2.569
BAJA CALIFORNIA	CONSTITUCION DE 1857	2004	12	1.606
BAJA CALIFORNIA	CONSTITUCION DE 1857	2005	1	1.817
BAJA CALIFORNIA	CONSTITUCION DE 1857	2005	2	2.001
BAJA CALIFORNIA	CONSTITUCION DE 1857	2005	3	1.773
BAJA CALIFORNIA	CONSTITUCION DE 1857	2005	4	2.024
BAJA CALIFORNIA	CONSTITUCION DE 1857	2005	5	2.721
BAJA CALIFORNIA	CONSTITUCION DE 1857	2005	6	3.427
BAJA CALIFORNIA	CONSTITUCION DE 1857	2005	7	5.305
BAJA CALIFORNIA	CONSTITUCION DE 1857	2005	8	6.355
BAJA CALIFORNIA	CONSTITUCION DE 1857	2005	9	5.917
BAJA CALIFORNIA	CONSTITUCION DE 1857	2005	10	5.033
BAJA CALIFORNIA	CONSTITUCION DE 1857	2005	11	2.452
BAJA CALIFORNIA	CONSTITUCION DE 1857	2005	12	1.539
BAJA CALIFORNIA	CONSTITUCION DE 1857	2006	1	1.197
BAJA CALIFORNIA	CONSTITUCION DE 1857	2006	2	1.431
BAJA CALIFORNIA	CONSTITUCION DE 1857	2006	3	1.328
BAJA CALIFORNIA	CONSTITUCION DE 1857	2006	4	1.95
BAJA CALIFORNIA	CONSTITUCION DE 1857	2006	5	2.679
BAJA CALIFORNIA	CONSTITUCION DE 1857	2006	6	3.966
BAJA CALIFORNIA	CONSTITUCION DE 1857	2006	7	5.608
BAJA CALIFORNIA	CONSTITUCION DE 1857	2006	8	7.054
BAJA CALIFORNIA	CONSTITUCION DE 1857	2006	9	7.349
BAJA CALIFORNIA	CONSTITUCION DE 1857	2006	10	4.935
BAJA CALIFORNIA	CONSTITUCION DE 1857	2006	11	3.423
BAJA CALIFORNIA	CONSTITUCION DE 1857	2007	1	0.78
BAJA CALIFORNIA	CONSTITUCION DE 1857	2007	2	1.155
BAJA CALIFORNIA	CONSTITUCION DE 1857	2007	3	1.861
BAJA CALIFORNIA	CONSTITUCION DE 1857	2007	4	1.945
BAJA CALIFORNIA	CONSTITUCION DE 1857	2007	5	2.377
BAJA CALIFORNIA	CONSTITUCION DE 1857	2007	6	3.5
BAJA CALIFORNIA	CONSTITUCION DE 1857	2007	7	4.86
BAJA CALIFORNIA	CONSTITUCION DE 1857	2007	8	6.095
BAJA CALIFORNIA	CONSTITUCION DE 1857	2007	9	6.063
BAJA CALIFORNIA	CONSTITUCION DE 1857	2007	10	3.9
BAJA CALIFORNIA	CONSTITUCION DE 1857	2007	11	3.025
BAJA CALIFORNIA	CONSTITUCION DE 1857	2007	12	1.328
BAJA CALIFORNIA	CONSTITUCION DE 1857	2008	3	1.32
BAJA CALIFORNIA	CONSTITUCION DE 1857	2008	4	1.81
BAJA CALIFORNIA	CONSTITUCION DE 1857	2008	5	2.361
BAJA CALIFORNIA	CONSTITUCION DE 1857	2008	6	3.506
BAJA CALIFORNIA	CONSTITUCION DE 1857	2008	7	5.043
BAJA CALIFORNIA	CONSTITUCION DE 1857	2008	8	7.325
BAJA CALIFORNIA	CONSTITUCION DE 1857	2008	9	9.167
BAJA CALIFORNIA	CONSTITUCION DE 1857	2008	10	6.317
BAJA CALIFORNIA	CONSTITUCION DE 1857	2008	11	3.794
BAJA CALIFORNIA	CONSTITUCION DE 1857	2008	12	2.064
BAJA CALIFORNIA	CONSTITUCION DE 1857	2009	1	1.546
BAJA CALIFORNIA	CONSTITUCION DE 1857	2009	2	1.519
BAJA CALIFORNIA	CONSTITUCION DE 1857	2009	3	1.953
BAJA CALIFORNIA	CONSTITUCION DE 1857	2009	4	2.01
BAJA CALIFORNIA	CONSTITUCION DE 1857	2009	5	2.887
BAJA CALIFORNIA	CONSTITUCION DE 1857	2009	6	3.295
BAJA CALIFORNIA	CONSTITUCION DE 1857	2009	7	4.994
BAJA CALIFORNIA	CONSTITUCION DE 1857	2009	8	6.245
BAJA CALIFORNIA	CONSTITUCION DE 1857	2009	9	8.091
BAJA CALIFORNIA	CONSTITUCION DE 1857	2009	10	5.881
BAJA CALIFORNIA	CONSTITUCION DE 1857	2009	11	3.08
BAJA CALIFORNIA	CONSTITUCION DE 1857	2009	12	1.412
BAJA CALIFORNIA	CONSTITUCION DE 1857	2011	1	0.835
BAJA CALIFORNIA	CONSTITUCION DE 1857	2011	2	0.865
BAJA CALIFORNIA	CONSTITUCION DE 1857	2011	3	1.612
BAJA CALIFORNIA	CONSTITUCION DE 1857	2011	4	1.922
BAJA CALIFORNIA	CONSTITUCION DE 1857	2011	5	2.15
BAJA CALIFORNIA	CONSTITUCION DE 1857	2011	6	3.138
BAJA CALIFORNIA	CONSTITUCION DE 1857	2011	7	4.751
BAJA CALIFORNIA	CONSTITUCION DE 1857	2011	8	6.064
BAJA CALIFORNIA	CONSTITUCION DE 1857	2011	9	5.877
BAJA CALIFORNIA	CONSTITUCION DE 1857	2011	10	4.331
BAJA CALIFORNIA	CONSTITUCION DE 1857	2011	11	2.435
BAJA CALIFORNIA	CONSTITUCION DE 1857	2011	12	1.071
BAJA CALIFORNIA	CONSTITUCION DE 1857	2012	1	1.338
BAJA CALIFORNIA	CONSTITUCION DE 1857	2012	2	1.317
BAJA CALIFORNIA	CONSTITUCION DE 1857	2012	3	1.461
BAJA CALIFORNIA	CONSTITUCION DE 1857	2012	4	2.114
BAJA CALIFORNIA	CONSTITUCION DE 1857	2012	5	2.766
BAJA CALIFORNIA	CONSTITUCION DE 1857	2012	6	3.436
BAJA CALIFORNIA	CONSTITUCION DE 1857	2012	7	3.94
BAJA CALIFORNIA	CONSTITUCION DE 1857	2012	8	6.136
BAJA CALIFORNIA	CONSTITUCION DE 1857	2012	9	8.198
BAJA CALIFORNIA	CONSTITUCION DE 1857	2012	10	5.402
BAJA CALIFORNIA	CONSTITUCION DE 1857	2012	11	3.051
BAJA CALIFORNIA	CONSTITUCION DE 1857	2012	12	0.649
BAJA CALIFORNIA	CONSTITUCION DE 1857	2013	1	0
BAJA CALIFORNIA	CONSTITUCION DE 1857	2013	2	0
BAJA CALIFORNIA	CONSTITUCION DE 1857	2013	3	0.162
BAJA CALIFORNIA	CONSTITUCION DE 1857	2013	4	0.31
BAJA CALIFORNIA	CONSTITUCION DE 1857	2013	5	0.822
BAJA CALIFORNIA	CONSTITUCION DE 1857	2013	6	1.364
BAJA CALIFORNIA	CONSTITUCION DE 1857	2013	7	2.223
BAJA CALIFORNIA	CONSTITUCION DE 1857	2013	8	2.509
BAJA CALIFORNIA	CONSTITUCION DE 1857	2013	9	2.302
BAJA CALIFORNIA	CONSTITUCION DE 1857	2013	10	0.631
BAJA CALIFORNIA	CONSTITUCION DE 1857	2013	11	0.153
BAJA CALIFORNIA	CONSTITUCION DE 1857	2013	12	0.039
BAJA CALIFORNIA	CONSTITUCION DE 1857	2014	1	0.097
BAJA CALIFORNIA	CONSTITUCION DE 1857	2014	2	0.102
BAJA CALIFORNIA	CONSTITUCION DE 1857	2014	3	0.184
BAJA CALIFORNIA	CONSTITUCION DE 1857	2014	4	0.451
BAJA CALIFORNIA	CONSTITUCION DE 1857	2014	5	0.853
BAJA CALIFORNIA	CONSTITUCION DE 1857	2014	6	1.477
BAJA CALIFORNIA	CONSTITUCION DE 1857	2014	7	2.533
BAJA CALIFORNIA	CONSTITUCION DE 1857	2014	8	3.083
BAJA CALIFORNIA	CONSTITUCION DE 1857	2014	9	2.942
BAJA CALIFORNIA	CONSTITUCION DE 1857	2014	10	1.416
BAJA CALIFORNIA	CONSTITUCION DE 1857	2014	11	0.355
BAJA CALIFORNIA	CONSTITUCION DE 1857	2014	12	0.034
BAJA CALIFORNIA	CONSTITUCION DE 1857	2015	1	0.019
BAJA CALIFORNIA	CONSTITUCION DE 1857	2015	2	0.138
BAJA CALIFORNIA	CONSTITUCION DE 1857	2015	3	0.362
BAJA CALIFORNIA	CONSTITUCION DE 1857	2015	4	0.236
BAJA CALIFORNIA	CONSTITUCION DE 1857	2015	5	0.012
BAJA CALIFORNIA	CONSTITUCION DE 1857	2015	6	0.733
BAJA CALIFORNIA	CONSTITUCION DE 1857	2015	7	1.012
BAJA CALIFORNIA	CONSTITUCION DE 1857	2015	8	1.125
BAJA CALIFORNIA	CONSTITUCION DE 1857	2015	9	0.98
BAJA CALIFORNIA	CONSTITUCION DE 1857	2015	10	0.143
BAJA CALIFORNIA	CONSTITUCION DE 1857	2015	11	0
BAJA CALIFORNIA	CONSTITUCION DE 1857	2015	12	0
BAJA CALIFORNIA	CONSTITUCION DE 1857	2016	1	0
BAJA CALIFORNIA	CONSTITUCION DE 1857	2016	2	0
BAJA CALIFORNIA	CONSTITUCION DE 1857	2016	3	0
BAJA CALIFORNIA	CONSTITUCION DE 1857	2016	4	0
BAJA CALIFORNIA	CONSTITUCION DE 1857	2016	5	0.083
BAJA CALIFORNIA	CONSTITUCION DE 1857	2016	6	0.683
BAJA CALIFORNIA	CONSTITUCION DE 1857	2016	7	1.047
BAJA CALIFORNIA	CONSTITUCION DE 1857	2016	8	1.019
BAJA CALIFORNIA	CONSTITUCION DE 1857	2016	9	0.353
BAJA CALIFORNIA	CONSTITUCION DE 1857	2016	10	0.016
BAJA CALIFORNIA	CONSTITUCION DE 1857	2016	12	0
BAJA CALIFORNIA	CONSTITUCION DE 1857	2017	1	0
BAJA CALIFORNIA	CONSTITUCION DE 1857	2017	2	0
BAJA CALIFORNIA	CONSTITUCION DE 1857	2017	3	0
BAJA CALIFORNIA	CONSTITUCION DE 1857	2017	4	0
BAJA CALIFORNIA	CONSTITUCION DE 1857	2017	5	0.07
BAJA CALIFORNIA	CONSTITUCION DE 1857	2017	6	0.761
BAJA CALIFORNIA	CONSTITUCION DE 1857	2017	7	1.621
BAJA CALIFORNIA	CONSTITUCION DE 1857	2017	8	1.277
BAJA CALIFORNIA	CONSTITUCION DE 1857	2017	9	0.48
BAJA CALIFORNIA	CONSTITUCION DE 1857	2017	10	0
BAJA CALIFORNIA	CONSTITUCION DE 1857	2017	11	0
BAJA CALIFORNIA	CONSTITUCION DE 1857	2017	12	0
BAJA CALIFORNIA	CONSTITUCION DE 1857	2018	1	0
BAJA CALIFORNIA	CONSTITUCION DE 1857	2018	2	0
BAJA CALIFORNIA	CONSTITUCION DE 1857	2018	3	0
BAJA CALIFORNIA	CONSTITUCION DE 1857	2018	4	0
BAJA CALIFORNIA	CONSTITUCION DE 1857	2018	5	0.079
BAJA CALIFORNIA	CONSTITUCION DE 1857	2018	6	0.522
BAJA CALIFORNIA	CONSTITUCION DE 1857	2018	7	1.417
BAJA CALIFORNIA	CONSTITUCION DE 1857	2018	8	1.521
BAJA CALIFORNIA	CONSTITUCION DE 1857	2018	9	0.618
BAJA CALIFORNIA	CONSTITUCION DE 1857	2018	10	0.017
BAJA CALIFORNIA	CONSTITUCION DE 1857	2018	11	0
BAJA CALIFORNIA	CONSTITUCION DE 1857	2018	12	0
BAJA CALIFORNIA	CONSTITUCION DE 1857	2019	1	0
BAJA CALIFORNIA	CONSTITUCION DE 1857	2019	2	0
BAJA CALIFORNIA	CONSTITUCION DE 1857	2019	3	0
BAJA CALIFORNIA	CONSTITUCION DE 1857	2019	4	0
BAJA CALIFORNIA	CONSTITUCION DE 1857	2019	5	0
BAJA CALIFORNIA	CONSTITUCION DE 1857	2019	6	0.472
BAJA CALIFORNIA	CONSTITUCION DE 1857	2019	7	0.961
BAJA CALIFORNIA	CONSTITUCION DE 1857	2019	8	1.043
BAJA CALIFORNIA	CONSTITUCION DE 1857	2019	9	0.463
BAJA CALIFORNIA	CONSTITUCION DE 1857	2019	10	0
BAJA CALIFORNIA	CONSTITUCION DE 1857	2019	11	0
BAJA CALIFORNIA	CONSTITUCION DE 1857	2019	12	0
BAJA CALIFORNIA	CONSTITUCION DE 1857	2020	1	0
BAJA CALIFORNIA	CONSTITUCION DE 1857	2020	2	0
BAJA CALIFORNIA	CONSTITUCION DE 1857	2020	3	0
BAJA CALIFORNIA	CONSTITUCION DE 1857	2020	4	0.017
BAJA CALIFORNIA	CONSTITUCION DE 1857	2020	5	0.266
BAJA CALIFORNIA	CONSTITUCION DE 1857	2020	6	0.512
BAJA CALIFORNIA	CONSTITUCION DE 1857	2020	7	0.827
BAJA CALIFORNIA	CONSTITUCION DE 1857	2020	8	1.109
BAJA CALIFORNIA	CONSTITUCION DE 1857	2020	9	0.519
BAJA CALIFORNIA	CONSTITUCION DE 1857	2020	10	0.111
BAJA CALIFORNIA	CONSTITUCION DE 1857	2020	11	0
BAJA CALIFORNIA	CONSTITUCION DE 1857	2020	12	0
BAJA CALIFORNIA	LA RUMOROSA	2004	11	0
BAJA CALIFORNIA	LA RUMOROSA	2004	12	0
BAJA CALIFORNIA	LA RUMOROSA	2005	1	0
BAJA CALIFORNIA	LA RUMOROSA	2005	2	0
BAJA CALIFORNIA	LA RUMOROSA	2005	3	0
BAJA CALIFORNIA	LA RUMOROSA	2005	4	0
BAJA CALIFORNIA	LA RUMOROSA	2005	5	0.879
BAJA CALIFORNIA	LA RUMOROSA	2005	6	1.707
BAJA CALIFORNIA	LA RUMOROSA	2005	7	4.177
BAJA CALIFORNIA	LA RUMOROSA	2005	8	4.972
BAJA CALIFORNIA	LA RUMOROSA	2005	9	1.479
BAJA CALIFORNIA	LA RUMOROSA	2005	10	0.526
BAJA CALIFORNIA	LA RUMOROSA	2005	11	0.015
BAJA CALIFORNIA	LA RUMOROSA	2005	12	0
BAJA CALIFORNIA	LA RUMOROSA	2006	1	0
BAJA CALIFORNIA	LA RUMOROSA	2006	2	0
BAJA CALIFORNIA	LA RUMOROSA	2006	3	0
BAJA CALIFORNIA	LA RUMOROSA	2006	4	0.018
BAJA CALIFORNIA	LA RUMOROSA	2006	5	1.341
BAJA CALIFORNIA	LA RUMOROSA	2006	6	2.115
BAJA CALIFORNIA	LA RUMOROSA	2006	7	4.234
BAJA CALIFORNIA	LA RUMOROSA	2006	8	2.941
BAJA CALIFORNIA	LA RUMOROSA	2006	9	1.68
BAJA CALIFORNIA	LA RUMOROSA	2006	10	0.462
BAJA CALIFORNIA	LA RUMOROSA	2006	11	0.042
BAJA CALIFORNIA	LA RUMOROSA	2007	1	0
BAJA CALIFORNIA	LA RUMOROSA	2007	2	0
BAJA CALIFORNIA	LA RUMOROSA	2007	3	0
BAJA CALIFORNIA	LA RUMOROSA	2007	4	0.006
BAJA CALIFORNIA	LA RUMOROSA	2007	5	0.776
BAJA CALIFORNIA	LA RUMOROSA	2007	6	1.325
BAJA CALIFORNIA	LA RUMOROSA	2007	7	2.482
BAJA CALIFORNIA	LA RUMOROSA	2007	8	3.274
BAJA CALIFORNIA	LA RUMOROSA	2007	9	1.908
BAJA CALIFORNIA	LA RUMOROSA	2007	10	0.373
BAJA CALIFORNIA	LA RUMOROSA	2007	11	0.077
BAJA CALIFORNIA	LA RUMOROSA	2007	12	0
BAJA CALIFORNIA	LA RUMOROSA	2008	3	0
BAJA CALIFORNIA	LA RUMOROSA	2008	4	0.044
BAJA CALIFORNIA	LA RUMOROSA	2008	5	0.463
BAJA CALIFORNIA	LA RUMOROSA	2008	6	1.642
BAJA CALIFORNIA	LA RUMOROSA	2008	7	2.752
BAJA CALIFORNIA	LA RUMOROSA	2008	8	3.174
BAJA CALIFORNIA	LA RUMOROSA	2008	9	2.685
BAJA CALIFORNIA	LA RUMOROSA	2008	10	0.691
BAJA CALIFORNIA	LA RUMOROSA	2008	11	0.113
BAJA CALIFORNIA	LA RUMOROSA	2008	12	0
BAJA CALIFORNIA	LA RUMOROSA	2009	1	0
BAJA CALIFORNIA	LA RUMOROSA	2009	2	0
BAJA CALIFORNIA	LA RUMOROSA	2009	3	0.013
BAJA CALIFORNIA	LA RUMOROSA	2009	6	1.701
BAJA CALIFORNIA	LA RUMOROSA	2009	7	2.508
BAJA CALIFORNIA	LA RUMOROSA	2009	8	2.249
BAJA CALIFORNIA	LA RUMOROSA	2009	9	1.721
BAJA CALIFORNIA	LA RUMOROSA	2009	10	0.449
BAJA CALIFORNIA	LA RUMOROSA	2009	11	0.006
BAJA CALIFORNIA	LA RUMOROSA	2009	12	0
BAJA CALIFORNIA	LA RUMOROSA	2010	1	0
BAJA CALIFORNIA	LA RUMOROSA	2010	2	0
BAJA CALIFORNIA	LA RUMOROSA	2010	3	0
BAJA CALIFORNIA	LA RUMOROSA	2010	4	0
BAJA CALIFORNIA	LA RUMOROSA	2010	5	0.3
BAJA CALIFORNIA	LA RUMOROSA	2010	6	1.512
BAJA CALIFORNIA	LA RUMOROSA	2010	7	2.562
BAJA CALIFORNIA	LA RUMOROSA	2010	8	2.386
BAJA CALIFORNIA	LA RUMOROSA	2010	9	1.839
BAJA CALIFORNIA	LA RUMOROSA	2010	10	0.954
BAJA CALIFORNIA	LA RUMOROSA	2010	11	0
BAJA CALIFORNIA	LA RUMOROSA	2010	12	0
BAJA CALIFORNIA	LA RUMOROSA	2011	1	0
BAJA CALIFORNIA	LA RUMOROSA	2011	2	0
BAJA CALIFORNIA	LA RUMOROSA	2011	3	0
BAJA CALIFORNIA	LA RUMOROSA	2011	4	0.029
BAJA CALIFORNIA	LA RUMOROSA	2011	5	0.025
BAJA CALIFORNIA	LA RUMOROSA	2011	6	1.571
BAJA CALIFORNIA	LA RUMOROSA	2011	7	2.799
BAJA CALIFORNIA	LA RUMOROSA	2011	8	2.564
BAJA CALIFORNIA	LA RUMOROSA	2011	9	2.385
BAJA CALIFORNIA	LA RUMOROSA	2011	10	0.73
BAJA CALIFORNIA	LA RUMOROSA	2011	11	0
BAJA CALIFORNIA	LA RUMOROSA	2011	12	0
BAJA CALIFORNIA	LA RUMOROSA	2012	1	0
BAJA CALIFORNIA	LA RUMOROSA	2012	2	0
BAJA CALIFORNIA	LA RUMOROSA	2012	3	0
BAJA CALIFORNIA	LA RUMOROSA	2012	4	0.117
BAJA CALIFORNIA	LA RUMOROSA	2012	5	0.961
BAJA CALIFORNIA	LA RUMOROSA	2012	6	1.479
BAJA CALIFORNIA	LA RUMOROSA	2012	7	2.303
BAJA CALIFORNIA	LA RUMOROSA	2012	8	4.859
BAJA CALIFORNIA	LA RUMOROSA	2012	9	3.001
BAJA CALIFORNIA	LA RUMOROSA	2012	10	0.752
BAJA CALIFORNIA	LA RUMOROSA	2012	11	0
BAJA CALIFORNIA	LA RUMOROSA	2012	12	0
BAJA CALIFORNIA	LA RUMOROSA	2013	1	0
BAJA CALIFORNIA	LA RUMOROSA	2013	2	0
BAJA CALIFORNIA	LA RUMOROSA	2013	3	0
BAJA CALIFORNIA	LA RUMOROSA	2013	4	0.063
BAJA CALIFORNIA	LA RUMOROSA	2013	5	0.923
BAJA CALIFORNIA	LA RUMOROSA	2013	6	1.659
BAJA CALIFORNIA	LA RUMOROSA	2013	7	2.877
BAJA CALIFORNIA	LA RUMOROSA	2013	8	3.401
BAJA CALIFORNIA	LA RUMOROSA	2013	10	0.368
BAJA CALIFORNIA	LA RUMOROSA	2013	11	0
BAJA CALIFORNIA	LA RUMOROSA	2013	12	0
BAJA CALIFORNIA	LA RUMOROSA	2014	1	0
BAJA CALIFORNIA	LA RUMOROSA	2014	2	0
BAJA CALIFORNIA	LA RUMOROSA	2014	3	0
BAJA CALIFORNIA	LA RUMOROSA	2014	4	0.112
BAJA CALIFORNIA	LA RUMOROSA	2014	5	0.683
BAJA CALIFORNIA	LA RUMOROSA	2014	6	1.462
BAJA CALIFORNIA	LA RUMOROSA	2014	7	2.909
BAJA CALIFORNIA	LA RUMOROSA	2014	8	3.054
BAJA CALIFORNIA	LA RUMOROSA	2014	9	2.916
BAJA CALIFORNIA	LA RUMOROSA	2014	10	0.906
BAJA CALIFORNIA	LA RUMOROSA	2014	11	0.007
BAJA CALIFORNIA	LA RUMOROSA	2014	12	0
BAJA CALIFORNIA	LA RUMOROSA	2015	1	0
BAJA CALIFORNIA	LA RUMOROSA	2015	2	0
BAJA CALIFORNIA	LA RUMOROSA	2015	3	0.028
BAJA CALIFORNIA	LA RUMOROSA	2015	4	0
BAJA CALIFORNIA	LA RUMOROSA	2015	5	0.207
BAJA CALIFORNIA	LA RUMOROSA	2015	6	1.934
BAJA CALIFORNIA	LA RUMOROSA	2015	7	2.48
BAJA CALIFORNIA	LA RUMOROSA	2015	8	2.403
BAJA CALIFORNIA	LA RUMOROSA	2015	9	3.452
BAJA CALIFORNIA	LA RUMOROSA	2015	10	1.921
BAJA CALIFORNIA	LA RUMOROSA	2015	11	0.337
BAJA CALIFORNIA	LA RUMOROSA	2015	12	0.138
BAJA CALIFORNIA	LA RUMOROSA	2016	2	0.27
BAJA CALIFORNIA	LA RUMOROSA	2016	3	0.636
BAJA CALIFORNIA	LA RUMOROSA	2016	4	1.123
BAJA CALIFORNIA	LA RUMOROSA	2017	9	1.866
BAJA CALIFORNIA	LA RUMOROSA	2017	10	0.616
BAJA CALIFORNIA	LA RUMOROSA	2017	11	0.106
BAJA CALIFORNIA	LA RUMOROSA	2017	12	0
BAJA CALIFORNIA	LA RUMOROSA	2018	1	0
BAJA CALIFORNIA	LA RUMOROSA	2018	2	0
BAJA CALIFORNIA	LA RUMOROSA	2018	3	0
BAJA CALIFORNIA	LA RUMOROSA	2018	4	0.066
BAJA CALIFORNIA	LA RUMOROSA	2018	5	0.554
BAJA CALIFORNIA	LA RUMOROSA	2018	6	1.465
BAJA CALIFORNIA	LA RUMOROSA	2018	7	3.355
BAJA CALIFORNIA	LA RUMOROSA	2018	8	3.619
BAJA CALIFORNIA	LA RUMOROSA	2018	9	1.967
BAJA CALIFORNIA	LA RUMOROSA	2018	10	0.642
BAJA CALIFORNIA	LA RUMOROSA	2018	11	0.014
BAJA CALIFORNIA	LA RUMOROSA	2018	12	0
BAJA CALIFORNIA	LA RUMOROSA	2019	1	0
BAJA CALIFORNIA	LA RUMOROSA	2019	2	0
BAJA CALIFORNIA	LA RUMOROSA	2019	3	0.043
BAJA CALIFORNIA	LA RUMOROSA	2019	6	1.404
BAJA CALIFORNIA	LA RUMOROSA	2019	7	2.15
BAJA CALIFORNIA	LA RUMOROSA	2019	8	2.243
BAJA CALIFORNIA	LA RUMOROSA	2019	9	1.671
BAJA CALIFORNIA	LA RUMOROSA	2019	10	0.312
BAJA CALIFORNIA	LA RUMOROSA	2019	11	0.019
BAJA CALIFORNIA	LA RUMOROSA	2019	12	0
BAJA CALIFORNIA	LA RUMOROSA	2020	1	0
BAJA CALIFORNIA	LA RUMOROSA	2020	2	0
BAJA CALIFORNIA	LA RUMOROSA	2020	3	0
BAJA CALIFORNIA	LA RUMOROSA	2020	4	0.161
BAJA CALIFORNIA	LA RUMOROSA	2020	5	1.136
BAJA CALIFORNIA	LA RUMOROSA	2020	6	1.472
BAJA CALIFORNIA	LA RUMOROSA	2020	7	1.743
BAJA CALIFORNIA	LA RUMOROSA	2020	8	2.469
BAJA CALIFORNIA	LA RUMOROSA	2020	9	1.496
BAJA CALIFORNIA	LA RUMOROSA	2020	10	0.729
BAJA CALIFORNIA	LA RUMOROSA	2020	11	0.002
BAJA CALIFORNIA	LA RUMOROSA	2020	12	0
BAJA CALIFORNIA	MEXICALI	2000	4	1.536
BAJA CALIFORNIA	MEXICALI	2000	5	2.012
BAJA CALIFORNIA	MEXICALI	2000	6	0.905
BAJA CALIFORNIA	MEXICALI	2000	7	0.459
BAJA CALIFORNIA	MEXICALI	2000	8	0.783
BAJA CALIFORNIA	MEXICALI	2000	9	1.846
BAJA CALIFORNIA	MEXICALI	2000	10	2.587
BAJA CALIFORNIA	MEXICALI	2000	11	0.509
BAJA CALIFORNIA	MEXICALI	2000	12	0.393
BAJA CALIFORNIA	MEXICALI	2001	1	0.152
BAJA CALIFORNIA	MEXICALI	2001	2	0.476
BAJA CALIFORNIA	MEXICALI	2001	3	1.787
BAJA CALIFORNIA	MEXICALI	2001	4	1.371
BAJA CALIFORNIA	MEXICALI	2001	5	1.819
BAJA CALIFORNIA	MEXICALI	2001	6	0.666
BAJA CALIFORNIA	MEXICALI	2001	7	0.502
BAJA CALIFORNIA	MEXICALI	2001	8	0.614
BAJA CALIFORNIA	MEXICALI	2001	9	1.249
BAJA CALIFORNIA	MEXICALI	2001	10	2.974
BAJA CALIFORNIA	MEXICALI	2001	11	1.536
BAJA CALIFORNIA	MEXICALI	2001	12	0.142
BAJA CALIFORNIA	MEXICALI	2002	1	0.151
BAJA CALIFORNIA	MEXICALI	2002	2	0.3
BAJA CALIFORNIA	MEXICALI	2002	3	0.746
BAJA CALIFORNIA	MEXICALI	2002	4	1.588
BAJA CALIFORNIA	MEXICALI	2002	5	1.839
BAJA CALIFORNIA	MEXICALI	2002	6	0.785
BAJA CALIFORNIA	MEXICALI	2002	7	0.52
BAJA CALIFORNIA	MEXICALI	2002	8	0.676
BAJA CALIFORNIA	MEXICALI	2002	9	1.344
BAJA CALIFORNIA	MEXICALI	2002	10	1.917
BAJA CALIFORNIA	MEXICALI	2002	11	1.082
BAJA CALIFORNIA	MEXICALI	2002	12	0.551
BAJA CALIFORNIA	MEXICALI	2003	1	0.723
BAJA CALIFORNIA	MEXICALI	2003	2	1.046
BAJA CALIFORNIA	MEXICALI	2003	3	1.164
BAJA CALIFORNIA	MEXICALI	2003	4	1.122
BAJA CALIFORNIA	MEXICALI	2003	5	2.01
BAJA CALIFORNIA	MEXICALI	2003	6	1.619
BAJA CALIFORNIA	MEXICALI	2003	7	0.556
BAJA CALIFORNIA	MEXICALI	2003	8	0.865
BAJA CALIFORNIA	MEXICALI	2003	9	1.05
BAJA CALIFORNIA	MEXICALI	2003	10	2.756
BAJA CALIFORNIA	MEXICALI	2003	11	1.1
BAJA CALIFORNIA	MEXICALI	2003	12	0.206
BAJA CALIFORNIA	MEXICALI	2004	1	0.253
BAJA CALIFORNIA	MEXICALI	2004	2	0.587
BAJA CALIFORNIA	MEXICALI	2004	3	2.003
BAJA CALIFORNIA	MEXICALI	2004	4	1.749
BAJA CALIFORNIA	MEXICALI	2004	5	1.966
BAJA CALIFORNIA	MEXICALI	2004	6	1.642
BAJA CALIFORNIA	MEXICALI	2004	7	0.472
BAJA CALIFORNIA	MEXICALI	2004	8	1.273
BAJA CALIFORNIA	MEXICALI	2004	11	1.247
BAJA CALIFORNIA	MEXICALI	2004	12	0.519
BAJA CALIFORNIA	MEXICALI	2005	1	1.299
BAJA CALIFORNIA	MEXICALI	2005	2	3.008
BAJA CALIFORNIA	MEXICALI	2005	3	1.396
BAJA CALIFORNIA	MEXICALI	2005	4	1.173
BAJA CALIFORNIA	MEXICALI	2005	5	2.398
BAJA CALIFORNIA	MEXICALI	2005	6	1.633
BAJA CALIFORNIA	MEXICALI	2005	7	0.556
BAJA CALIFORNIA	MEXICALI	2005	8	0.91
BAJA CALIFORNIA	MEXICALI	2005	9	1.389
BAJA CALIFORNIA	MEXICALI	2005	10	2.435
BAJA CALIFORNIA	MEXICALI	2005	11	1.024
BAJA CALIFORNIA	MEXICALI	2005	12	0.396
BAJA CALIFORNIA	MEXICALI	2006	1	0.398
BAJA CALIFORNIA	MEXICALI	2006	2	0.488
BAJA CALIFORNIA	MEXICALI	2006	3	0.68
BAJA CALIFORNIA	MEXICALI	2006	4	1.314
BAJA CALIFORNIA	MEXICALI	2006	5	2.016
BAJA CALIFORNIA	MEXICALI	2006	6	0.632
BAJA CALIFORNIA	MEXICALI	2006	7	0.331
BAJA CALIFORNIA	MEXICALI	2006	8	0.522
BAJA CALIFORNIA	MEXICALI	2006	9	1.365
BAJA CALIFORNIA	MEXICALI	2006	10	1.731
BAJA CALIFORNIA	MEXICALI	2006	11	0.863
BAJA CALIFORNIA	MEXICALI	2007	1	0.048
BAJA CALIFORNIA	MEXICALI	2007	2	0.551
BAJA CALIFORNIA	MEXICALI	2007	3	1.041
BAJA CALIFORNIA	MEXICALI	2007	4	1.33
BAJA CALIFORNIA	MEXICALI	2007	5	2.244
BAJA CALIFORNIA	MEXICALI	2007	6	0.94
BAJA CALIFORNIA	MEXICALI	2007	7	0.444
BAJA CALIFORNIA	MEXICALI	2007	8	0.331
BAJA CALIFORNIA	MEXICALI	2007	9	1.569
BAJA CALIFORNIA	MEXICALI	2007	10	1.563
BAJA CALIFORNIA	MEXICALI	2007	11	1.175
BAJA CALIFORNIA	MEXICALI	2007	12	0.166
BAJA CALIFORNIA	MEXICALI	2008	3	0.655
BAJA CALIFORNIA	MEXICALI	2008	4	1.011
BAJA CALIFORNIA	MEXICALI	2008	5	1.595
BAJA CALIFORNIA	MEXICALI	2008	6	0.375
BAJA CALIFORNIA	MEXICALI	2008	7	0.153
BAJA CALIFORNIA	MEXICALI	2008	8	0.245
BAJA CALIFORNIA	MEXICALI	2008	9	0.598
BAJA CALIFORNIA	MEXICALI	2008	10	1.533
BAJA CALIFORNIA	MEXICALI	2008	11	1.146
BAJA CALIFORNIA	MEXICALI	2008	12	0.489
BAJA CALIFORNIA	MEXICALI	2009	1	0.481
BAJA CALIFORNIA	MEXICALI	2009	2	0.635
BAJA CALIFORNIA	MEXICALI	2009	3	0.835
BAJA CALIFORNIA	MEXICALI	2009	4	1.239
BAJA CALIFORNIA	MEXICALI	2009	5	1.023
BAJA CALIFORNIA	MEXICALI	2009	6	1.104
BAJA CALIFORNIA	MEXICALI	2009	7	0.097
BAJA CALIFORNIA	MEXICALI	2009	8	0.266
BAJA CALIFORNIA	MEXICALI	2009	9	0.753
BAJA CALIFORNIA	MEXICALI	2009	10	1.715
BAJA CALIFORNIA	MEXICALI	2009	11	0.793
BAJA CALIFORNIA	MEXICALI	2009	12	0.299
BAJA CALIFORNIA	MEXICALI	2010	1	0.676
BAJA CALIFORNIA	MEXICALI	2010	2	1.088
BAJA CALIFORNIA	MEXICALI	2010	3	0.789
BAJA CALIFORNIA	MEXICALI	2010	4	1.103
BAJA CALIFORNIA	MEXICALI	2010	5	1.614
BAJA CALIFORNIA	MEXICALI	2010	6	0.73
BAJA CALIFORNIA	MEXICALI	2010	7	0.217
BAJA CALIFORNIA	MEXICALI	2010	8	0.252
BAJA CALIFORNIA	MEXICALI	2010	9	0.564
BAJA CALIFORNIA	MEXICALI	2010	10	2.421
BAJA CALIFORNIA	MEXICALI	2010	11	0.806
BAJA CALIFORNIA	MEXICALI	2010	12	0.645
BAJA CALIFORNIA	MEXICALI	2011	1	0.251
BAJA CALIFORNIA	MEXICALI	2011	2	0.37
BAJA CALIFORNIA	MEXICALI	2011	3	0.977
BAJA CALIFORNIA	MEXICALI	2011	4	1.194
BAJA CALIFORNIA	MEXICALI	2011	5	1.374
BAJA CALIFORNIA	MEXICALI	2011	6	1.119
BAJA CALIFORNIA	MEXICALI	2011	7	0.311
BAJA CALIFORNIA	MEXICALI	2011	8	0.17
BAJA CALIFORNIA	MEXICALI	2011	9	1.174
BAJA CALIFORNIA	MEXICALI	2011	10	1.759
BAJA CALIFORNIA	MEXICALI	2011	11	0.736
BAJA CALIFORNIA	MEXICALI	2011	12	0.195
BAJA CALIFORNIA	MEXICALI	2012	1	0.272
BAJA CALIFORNIA	MEXICALI	2012	2	0.46
BAJA CALIFORNIA	MEXICALI	2012	3	0.703
BAJA CALIFORNIA	MEXICALI	2012	4	1.267
BAJA CALIFORNIA	MEXICALI	2012	5	1.627
BAJA CALIFORNIA	MEXICALI	2012	6	0.753
BAJA CALIFORNIA	MEXICALI	2012	7	0.454
BAJA CALIFORNIA	MEXICALI	2012	8	0.685
BAJA CALIFORNIA	MEXICALI	2012	9	0.831
BAJA CALIFORNIA	MEXICALI	2012	10	1.745
BAJA CALIFORNIA	MEXICALI	2012	11	1.066
BAJA CALIFORNIA	MEXICALI	2012	12	0.589
BAJA CALIFORNIA	MEXICALI	2013	1	0.123
BAJA CALIFORNIA	MEXICALI	2013	2	0.354
BAJA CALIFORNIA	MEXICALI	2013	3	0.829
BAJA CALIFORNIA	MEXICALI	2013	4	1.117
BAJA CALIFORNIA	MEXICALI	2013	5	1.587
BAJA CALIFORNIA	MEXICALI	2013	6	0.624
BAJA CALIFORNIA	MEXICALI	2013	7	0.485
BAJA CALIFORNIA	MEXICALI	2013	8	0.672
BAJA CALIFORNIA	MEXICALI	2013	9	1.546
BAJA CALIFORNIA	MEXICALI	2013	10	1.054
BAJA CALIFORNIA	MEXICALI	2013	11	0.909
BAJA CALIFORNIA	MEXICALI	2013	12	0.221
BAJA CALIFORNIA	MEXICALI	2014	1	0.374
BAJA CALIFORNIA	MEXICALI	2014	2	0.908
BAJA CALIFORNIA	MEXICALI	2014	3	0.826
BAJA CALIFORNIA	MEXICALI	2014	4	1.132
BAJA CALIFORNIA	MEXICALI	2014	5	1.271
BAJA CALIFORNIA	MEXICALI	2014	6	0.521
BAJA CALIFORNIA	MEXICALI	2014	7	0.502
BAJA CALIFORNIA	MEXICALI	2014	8	0.748
BAJA CALIFORNIA	MEXICALI	2014	9	1.312
BAJA CALIFORNIA	MEXICALI	2014	10	2.505
BAJA CALIFORNIA	MEXICALI	2014	11	1.091
BAJA CALIFORNIA	MEXICALI	2014	12	0.895
BAJA CALIFORNIA	MEXICALI	2015	1	0.59
BAJA CALIFORNIA	MEXICALI	2015	2	1.303
BAJA CALIFORNIA	MEXICALI	2015	3	1.152
BAJA CALIFORNIA	MEXICALI	2015	4	1.174
BAJA CALIFORNIA	MEXICALI	2015	5	1.774
BAJA CALIFORNIA	MEXICALI	2015	6	1.024
BAJA CALIFORNIA	MEXICALI	2015	7	0.664
BAJA CALIFORNIA	MEXICALI	2015	8	0.357
BAJA CALIFORNIA	MEXICALI	2015	9	1.176
BAJA CALIFORNIA	MEXICALI	2015	10	2.317
BAJA CALIFORNIA	MEXICALI	2015	11	0.528
BAJA CALIFORNIA	MEXICALI	2015	12	0.11
BAJA CALIFORNIA	MEXICALI	2016	1	0.224
BAJA CALIFORNIA	MEXICALI	2016	2	0.586
BAJA CALIFORNIA	MEXICALI	2016	3	0.899
BAJA CALIFORNIA	MEXICALI	2016	4	1.213
BAJA CALIFORNIA	MEXICALI	2016	5	1.821
BAJA CALIFORNIA	MEXICALI	2016	6	0.825
BAJA CALIFORNIA	MEXICALI	2016	7	0.304
BAJA CALIFORNIA	MEXICALI	2016	8	0.405
BAJA CALIFORNIA	MEXICALI	2016	9	1.653
BAJA CALIFORNIA	MEXICALI	2016	10	1.996
BAJA CALIFORNIA	MEXICALI	2016	11	0.918
BAJA CALIFORNIA	MEXICALI	2016	12	0.423
BAJA CALIFORNIA	MEXICALI	2017	1	0.565
BAJA CALIFORNIA	MEXICALI	2017	2	0.986
BAJA CALIFORNIA	MEXICALI	2017	3	1.017
BAJA CALIFORNIA	MEXICALI	2017	4	1.153
BAJA CALIFORNIA	MEXICALI	2017	5	1.6
BAJA CALIFORNIA	MEXICALI	2017	6	0.604
BAJA CALIFORNIA	MEXICALI	2017	7	0.362
BAJA CALIFORNIA	MEXICALI	2017	8	0.362
BAJA CALIFORNIA	MEXICALI	2017	9	1.705
BAJA CALIFORNIA	MEXICALI	2017	10	1.421
BAJA CALIFORNIA	MEXICALI	2017	11	1.125
BAJA CALIFORNIA	MEXICALI	2017	12	0.301
BAJA CALIFORNIA	MEXICALI	2018	1	0.506
BAJA CALIFORNIA	MEXICALI	2018	2	0.407
BAJA CALIFORNIA	MEXICALI	2018	3	0.67
BAJA CALIFORNIA	MEXICALI	2018	4	1.057
BAJA CALIFORNIA	MEXICALI	2018	5	1.613
BAJA CALIFORNIA	MEXICALI	2018	6	0.923
BAJA CALIFORNIA	MEXICALI	2018	7	0.345
BAJA CALIFORNIA	MEXICALI	2018	8	0.495
BAJA CALIFORNIA	MEXICALI	2018	9	1.14
BAJA CALIFORNIA	MEXICALI	2018	10	1.932
BAJA CALIFORNIA	MEXICALI	2018	11	0.713
BAJA CALIFORNIA	MEXICALI	2018	12	0.395
BAJA CALIFORNIA	MEXICALI	2019	1	0.358
BAJA CALIFORNIA	MEXICALI	2019	2	0.253
BAJA CALIFORNIA	MEXICALI	2019	3	0.699
BAJA CALIFORNIA	MEXICALI	2019	4	1.155
BAJA CALIFORNIA	MEXICALI	2019	5	1.598
BAJA CALIFORNIA	MEXICALI	2019	6	1.163
BAJA CALIFORNIA	MEXICALI	2019	7	0.287
BAJA CALIFORNIA	MEXICALI	2019	8	0.284
BAJA CALIFORNIA	MEXICALI	2019	9	1.382
BAJA CALIFORNIA	MEXICALI	2019	10	1.052
BAJA CALIFORNIA	MEXICALI	2019	11	0.91
BAJA CALIFORNIA	MEXICALI	2019	12	0.294
BAJA CALIFORNIA	MEXICALI	2020	1	0.262
BAJA CALIFORNIA	MEXICALI	2020	2	0.573
BAJA CALIFORNIA	MEXICALI	2020	3	1.165
BAJA CALIFORNIA	MEXICALI	2020	4	1.364
BAJA CALIFORNIA	MEXICALI	2020	5	1.66
BAJA CALIFORNIA	MEXICALI	2020	6	0.778
BAJA CALIFORNIA	MEXICALI	2020	7	0.254
BAJA CALIFORNIA	MEXICALI	2020	9	0.405
BAJA CALIFORNIA	MEXICALI	2020	10	1.277
BAJA CALIFORNIA	MEXICALI	2020	11	0.559
BAJA CALIFORNIA	MEXICALI	2020	12	0.247
BAJA CALIFORNIA	PLAYAS ROSARITO	2015	6	0.644
BAJA CALIFORNIA	PLAYAS ROSARITO	2015	7	0.934
BAJA CALIFORNIA	PLAYAS ROSARITO	2015	8	1.083
BAJA CALIFORNIA	PLAYAS ROSARITO	2015	9	1.222
BAJA CALIFORNIA	PLAYAS ROSARITO	2015	10	0.883
BAJA CALIFORNIA	PLAYAS ROSARITO	2015	11	0.247
BAJA CALIFORNIA	PLAYAS ROSARITO	2015	12	0.074
BAJA CALIFORNIA	PLAYAS ROSARITO	2016	1	0.091
BAJA CALIFORNIA	PLAYAS ROSARITO	2016	2	0.248
BAJA CALIFORNIA	PLAYAS ROSARITO	2016	3	0.279
BAJA CALIFORNIA	PLAYAS ROSARITO	2016	4	0.361
BAJA CALIFORNIA	PLAYAS ROSARITO	2016	5	0.478
BAJA CALIFORNIA	PLAYAS ROSARITO	2016	6	0.826
BAJA CALIFORNIA	PLAYAS ROSARITO	2016	7	1.318
BAJA CALIFORNIA	PLAYAS ROSARITO	2016	8	1.442
BAJA CALIFORNIA	PLAYAS ROSARITO	2016	9	0.992
BAJA CALIFORNIA	PLAYAS ROSARITO	2016	10	0.755
BAJA CALIFORNIA	PLAYAS ROSARITO	2016	11	0.398
BAJA CALIFORNIA	PLAYAS ROSARITO	2016	12	0.154
BAJA CALIFORNIA	PLAYAS ROSARITO	2017	1	0.091
BAJA CALIFORNIA	PLAYAS ROSARITO	2017	2	0.119
BAJA CALIFORNIA	PLAYAS ROSARITO	2017	3	0.231
BAJA CALIFORNIA	PLAYAS ROSARITO	2017	4	0.45
BAJA CALIFORNIA	PLAYAS ROSARITO	2017	5	0.523
BAJA CALIFORNIA	PLAYAS ROSARITO	2017	6	0.99
BAJA CALIFORNIA	PLAYAS ROSARITO	2017	7	1.714
BAJA CALIFORNIA	PLAYAS ROSARITO	2017	8	1.702
BAJA CALIFORNIA	PLAYAS ROSARITO	2017	9	1.266
BAJA CALIFORNIA	PLAYAS ROSARITO	2017	10	0.761
BAJA CALIFORNIA	PLAYAS ROSARITO	2017	11	0.471
BAJA CALIFORNIA	PLAYAS ROSARITO	2017	12	0.166
BAJA CALIFORNIA	PLAYAS ROSARITO	2018	1	0.199
BAJA CALIFORNIA	PLAYAS ROSARITO	2018	2	0.103
BAJA CALIFORNIA	PLAYAS ROSARITO	2018	3	0.133
BAJA CALIFORNIA	PLAYAS ROSARITO	2018	4	0.266
BAJA CALIFORNIA	PLAYAS ROSARITO	2018	5	0.437
BAJA CALIFORNIA	PLAYAS ROSARITO	2018	6	0.837
BAJA CALIFORNIA	PLAYAS ROSARITO	2018	7	1.554
BAJA CALIFORNIA	PLAYAS ROSARITO	2018	8	1.735
BAJA CALIFORNIA	PLAYAS ROSARITO	2018	9	1.353
BAJA CALIFORNIA	PLAYAS ROSARITO	2018	10	0.658
BAJA CALIFORNIA	PLAYAS ROSARITO	2018	11	0.323
BAJA CALIFORNIA	PLAYAS ROSARITO	2018	12	0.144
BAJA CALIFORNIA	PLAYAS ROSARITO	2019	1	0.09
BAJA CALIFORNIA	PLAYAS ROSARITO	2019	2	0.019
BAJA CALIFORNIA	PLAYAS ROSARITO	2019	3	0.118
BAJA CALIFORNIA	PLAYAS ROSARITO	2019	4	0.339
BAJA CALIFORNIA	PLAYAS ROSARITO	2019	5	0.436
BAJA CALIFORNIA	PLAYAS ROSARITO	2019	6	0.739
BAJA CALIFORNIA	PLAYAS ROSARITO	2019	7	1.167
BAJA CALIFORNIA	PLAYAS ROSARITO	2019	8	1.459
BAJA CALIFORNIA	PLAYAS ROSARITO	2019	9	1.276
BAJA CALIFORNIA	PLAYAS ROSARITO	2019	10	0.557
BAJA CALIFORNIA	PLAYAS ROSARITO	2019	11	0.327
BAJA CALIFORNIA	PLAYAS ROSARITO	2019	12	0.108
BAJA CALIFORNIA	PLAYAS ROSARITO	2020	1	0.046
BAJA CALIFORNIA	PLAYAS ROSARITO	2020	2	0.1
BAJA CALIFORNIA	PLAYAS ROSARITO	2020	3	0.161
BAJA CALIFORNIA	PLAYAS ROSARITO	2020	4	0.428
BAJA CALIFORNIA	PLAYAS ROSARITO	2020	5	0.82
BAJA CALIFORNIA	PLAYAS ROSARITO	2020	6	0.831
BAJA CALIFORNIA	PLAYAS ROSARITO	2020	7	1.21
BAJA CALIFORNIA	PLAYAS ROSARITO	2020	8	1.602
BAJA CALIFORNIA	PLAYAS ROSARITO	2020	9	1.235
BAJA CALIFORNIA	PLAYAS ROSARITO	2020	10	0.782
BAJA CALIFORNIA	PLAYAS ROSARITO	2020	11	0.214
BAJA CALIFORNIA	PLAYAS ROSARITO	2020	12	0.13
BAJA CALIFORNIA	PRESA ABELARDO L. RODRÍGUEZ (TIJUANA)	2002	1	0.028
BAJA CALIFORNIA	PRESA ABELARDO L. RODRÍGUEZ (TIJUANA)	2002	2	0.107
BAJA CALIFORNIA	PRESA ABELARDO L. RODRÍGUEZ (TIJUANA)	2002	3	0.13
BAJA CALIFORNIA	PRESA ABELARDO L. RODRÍGUEZ (TIJUANA)	2002	4	0.325
BAJA CALIFORNIA	PRESA ABELARDO L. RODRÍGUEZ (TIJUANA)	2002	5	0.641
BAJA CALIFORNIA	PRESA ABELARDO L. RODRÍGUEZ (TIJUANA)	2002	6	1.164
BAJA CALIFORNIA	PRESA ABELARDO L. RODRÍGUEZ (TIJUANA)	2002	7	1.462
BAJA CALIFORNIA	PRESA ABELARDO L. RODRÍGUEZ (TIJUANA)	2002	9	1.218
BAJA CALIFORNIA	PRESA ABELARDO L. RODRÍGUEZ (TIJUANA)	2002	10	0.741
BAJA CALIFORNIA	PRESA ABELARDO L. RODRÍGUEZ (TIJUANA)	2002	11	0.496
BAJA CALIFORNIA	PRESA ABELARDO L. RODRÍGUEZ (TIJUANA)	2002	12	0.124
BAJA CALIFORNIA	PRESA ABELARDO L. RODRÍGUEZ (TIJUANA)	2003	1	0.308
BAJA CALIFORNIA	PRESA ABELARDO L. RODRÍGUEZ (TIJUANA)	2003	2	0.25
BAJA CALIFORNIA	PRESA ABELARDO L. RODRÍGUEZ (TIJUANA)	2003	3	0.248
BAJA CALIFORNIA	PRESA ABELARDO L. RODRÍGUEZ (TIJUANA)	2003	4	0.255
BAJA CALIFORNIA	PRESA ABELARDO L. RODRÍGUEZ (TIJUANA)	2003	5	0.656
BAJA CALIFORNIA	PRESA ABELARDO L. RODRÍGUEZ (TIJUANA)	2003	6	1.162
BAJA CALIFORNIA	PRESA ABELARDO L. RODRÍGUEZ (TIJUANA)	2003	7	1.948
BAJA CALIFORNIA	PRESA ABELARDO L. RODRÍGUEZ (TIJUANA)	2003	8	2.134
BAJA CALIFORNIA	PRESA ABELARDO L. RODRÍGUEZ (TIJUANA)	2003	9	1.952
BAJA CALIFORNIA	PRESA ABELARDO L. RODRÍGUEZ (TIJUANA)	2003	10	1.293
BAJA CALIFORNIA	PRESA ABELARDO L. RODRÍGUEZ (TIJUANA)	2003	11	0.357
BAJA CALIFORNIA	PRESA ABELARDO L. RODRÍGUEZ (TIJUANA)	2003	12	0.083
BAJA CALIFORNIA	PRESA ABELARDO L. RODRÍGUEZ (TIJUANA)	2004	1	0.038
BAJA CALIFORNIA	PRESA ABELARDO L. RODRÍGUEZ (TIJUANA)	2004	2	0.076
BAJA CALIFORNIA	PRESA ABELARDO L. RODRÍGUEZ (TIJUANA)	2004	3	0.588
BAJA CALIFORNIA	PRESA ABELARDO L. RODRÍGUEZ (TIJUANA)	2004	4	0.747
BAJA CALIFORNIA	PRESA ABELARDO L. RODRÍGUEZ (TIJUANA)	2004	5	0.99
BAJA CALIFORNIA	PRESA ABELARDO L. RODRÍGUEZ (TIJUANA)	2004	6	1.38
BAJA CALIFORNIA	PRESA ABELARDO L. RODRÍGUEZ (TIJUANA)	2004	7	1.936
BAJA CALIFORNIA	PRESA ABELARDO L. RODRÍGUEZ (TIJUANA)	2004	8	1.902
BAJA CALIFORNIA	PRESA ABELARDO L. RODRÍGUEZ (TIJUANA)	2004	11	0.399
BAJA CALIFORNIA	PRESA ABELARDO L. RODRÍGUEZ (TIJUANA)	2004	12	0.135
BAJA CALIFORNIA	PRESA ABELARDO L. RODRÍGUEZ (TIJUANA)	2005	1	0.24
BAJA CALIFORNIA	PRESA ABELARDO L. RODRÍGUEZ (TIJUANA)	2005	2	0.255
BAJA CALIFORNIA	PRESA ABELARDO L. RODRÍGUEZ (TIJUANA)	2005	3	0.342
BAJA CALIFORNIA	PRESA ABELARDO L. RODRÍGUEZ (TIJUANA)	2005	4	0.428
BAJA CALIFORNIA	PRESA ABELARDO L. RODRÍGUEZ (TIJUANA)	2005	5	1.061
BAJA CALIFORNIA	PRESA ABELARDO L. RODRÍGUEZ (TIJUANA)	2005	6	1.378
BAJA CALIFORNIA	PRESA ABELARDO L. RODRÍGUEZ (TIJUANA)	2005	7	1.938
BAJA CALIFORNIA	PRESA ABELARDO L. RODRÍGUEZ (TIJUANA)	2005	8	1.949
BAJA CALIFORNIA	PRESA ABELARDO L. RODRÍGUEZ (TIJUANA)	2005	9	1.475
BAJA CALIFORNIA	PRESA ABELARDO L. RODRÍGUEZ (TIJUANA)	2005	10	1.1
BAJA CALIFORNIA	PRESA ABELARDO L. RODRÍGUEZ (TIJUANA)	2005	11	0.569
BAJA CALIFORNIA	PRESA ABELARDO L. RODRÍGUEZ (TIJUANA)	2005	12	0.244
BAJA CALIFORNIA	PRESA ABELARDO L. RODRÍGUEZ (TIJUANA)	2006	1	0.182
BAJA CALIFORNIA	PRESA ABELARDO L. RODRÍGUEZ (TIJUANA)	2006	2	0.155
BAJA CALIFORNIA	PRESA ABELARDO L. RODRÍGUEZ (TIJUANA)	2006	3	0.055
BAJA CALIFORNIA	PRESA ABELARDO L. RODRÍGUEZ (TIJUANA)	2006	5	1.259
BAJA CALIFORNIA	PRESA ABELARDO L. RODRÍGUEZ (TIJUANA)	2006	6	1.752
BAJA CALIFORNIA	PRESA ABELARDO L. RODRÍGUEZ (TIJUANA)	2006	7	2.747
BAJA CALIFORNIA	PRESA ABELARDO L. RODRÍGUEZ (TIJUANA)	2006	8	2.429
BAJA CALIFORNIA	PRESA ABELARDO L. RODRÍGUEZ (TIJUANA)	2006	9	1.714
BAJA CALIFORNIA	PRESA ABELARDO L. RODRÍGUEZ (TIJUANA)	2006	10	1.045
BAJA CALIFORNIA	PRESA ABELARDO L. RODRÍGUEZ (TIJUANA)	2006	11	0.558
BAJA CALIFORNIA	PRESA ABELARDO L. RODRÍGUEZ (TIJUANA)	2007	1	0.013
BAJA CALIFORNIA	PRESA ABELARDO L. RODRÍGUEZ (TIJUANA)	2007	2	0.182
BAJA CALIFORNIA	PRESA ABELARDO L. RODRÍGUEZ (TIJUANA)	2007	3	0.372
BAJA CALIFORNIA	PRESA ABELARDO L. RODRÍGUEZ (TIJUANA)	2007	4	0.434
BAJA CALIFORNIA	PRESA ABELARDO L. RODRÍGUEZ (TIJUANA)	2007	5	0.901
BAJA CALIFORNIA	PRESA ABELARDO L. RODRÍGUEZ (TIJUANA)	2007	6	1.374
BAJA CALIFORNIA	PRESA ABELARDO L. RODRÍGUEZ (TIJUANA)	2007	7	2.042
BAJA CALIFORNIA	PRESA ABELARDO L. RODRÍGUEZ (TIJUANA)	2007	8	2.085
BAJA CALIFORNIA	PRESA ABELARDO L. RODRÍGUEZ (TIJUANA)	2007	9	1.509
BAJA CALIFORNIA	PRESA ABELARDO L. RODRÍGUEZ (TIJUANA)	2007	10	2.43
BAJA CALIFORNIA	PRESA ABELARDO L. RODRÍGUEZ (TIJUANA)	2007	12	0.305
BAJA CALIFORNIA	PRESA ABELARDO L. RODRÍGUEZ (TIJUANA)	2008	3	0.005
BAJA CALIFORNIA	PRESA ABELARDO L. RODRÍGUEZ (TIJUANA)	2008	6	0
BAJA CALIFORNIA	PRESA ABELARDO L. RODRÍGUEZ (TIJUANA)	2008	7	0
BAJA CALIFORNIA	PRESA ABELARDO L. RODRÍGUEZ (TIJUANA)	2009	6	0
BAJA CALIFORNIA	PRESA ABELARDO L. RODRÍGUEZ (TIJUANA)	2009	7	0
BAJA CALIFORNIA	PRESA ABELARDO L. RODRÍGUEZ (TIJUANA)	2009	8	0
BAJA CALIFORNIA	PRESA ABELARDO L. RODRÍGUEZ (TIJUANA)	2009	9	0
BAJA CALIFORNIA	PRESA ABELARDO L. RODRÍGUEZ (TIJUANA)	2009	10	0
BAJA CALIFORNIA	PRESA ABELARDO L. RODRÍGUEZ (TIJUANA)	2009	11	0.004
BAJA CALIFORNIA	PRESA ABELARDO L. RODRÍGUEZ (TIJUANA)	2010	11	0.316
BAJA CALIFORNIA	PRESA ABELARDO L. RODRÍGUEZ (TIJUANA)	2010	12	0.114
BAJA CALIFORNIA	PRESA ABELARDO L. RODRÍGUEZ (TIJUANA)	2011	1	0.137
BAJA CALIFORNIA	PRESA ABELARDO L. RODRÍGUEZ (TIJUANA)	2011	2	0.046
BAJA CALIFORNIA	PRESA ABELARDO L. RODRÍGUEZ (TIJUANA)	2011	3	0.164
BAJA CALIFORNIA	PRESA ABELARDO L. RODRÍGUEZ (TIJUANA)	2011	4	0.452
BAJA CALIFORNIA	PRESA ABELARDO L. RODRÍGUEZ (TIJUANA)	2011	5	0.516
BAJA CALIFORNIA	PRESA ABELARDO L. RODRÍGUEZ (TIJUANA)	2011	6	1.011
BAJA CALIFORNIA	PRESA ABELARDO L. RODRÍGUEZ (TIJUANA)	2011	7	1.455
BAJA CALIFORNIA	PRESA ABELARDO L. RODRÍGUEZ (TIJUANA)	2011	8	1.547
BAJA CALIFORNIA	PRESA ABELARDO L. RODRÍGUEZ (TIJUANA)	2011	9	1.407
BAJA CALIFORNIA	PRESA ABELARDO L. RODRÍGUEZ (TIJUANA)	2011	10	0.847
BAJA CALIFORNIA	PRESA ABELARDO L. RODRÍGUEZ (TIJUANA)	2011	11	0.284
BAJA CALIFORNIA	PRESA ABELARDO L. RODRÍGUEZ (TIJUANA)	2011	12	0.049
BAJA CALIFORNIA	PRESA ABELARDO L. RODRÍGUEZ (TIJUANA)	2012	1	0.145
BAJA CALIFORNIA	PRESA ABELARDO L. RODRÍGUEZ (TIJUANA)	2012	2	0.102
BAJA CALIFORNIA	PRESA ABELARDO L. RODRÍGUEZ (TIJUANA)	2012	3	0.112
BAJA CALIFORNIA	PRESA ABELARDO L. RODRÍGUEZ (TIJUANA)	2012	4	0.411
BAJA CALIFORNIA	PRESA ABELARDO L. RODRÍGUEZ (TIJUANA)	2012	5	0.833
BAJA CALIFORNIA	PRESA ABELARDO L. RODRÍGUEZ (TIJUANA)	2012	6	1.043
BAJA CALIFORNIA	PRESA ABELARDO L. RODRÍGUEZ (TIJUANA)	2012	7	1.462
BAJA CALIFORNIA	PRESA ABELARDO L. RODRÍGUEZ (TIJUANA)	2012	8	2.007
BAJA CALIFORNIA	PRESA ABELARDO L. RODRÍGUEZ (TIJUANA)	2012	9	1.874
BAJA CALIFORNIA	PRESA ABELARDO L. RODRÍGUEZ (TIJUANA)	2012	10	1.045
BAJA CALIFORNIA	PRESA ABELARDO L. RODRÍGUEZ (TIJUANA)	2012	11	0.518
BAJA CALIFORNIA	PRESA ABELARDO L. RODRÍGUEZ (TIJUANA)	2012	12	0.131
BAJA CALIFORNIA	PRESA ABELARDO L. RODRÍGUEZ (TIJUANA)	2013	1	0.056
BAJA CALIFORNIA	PRESA ABELARDO L. RODRÍGUEZ (TIJUANA)	2013	2	0.056
BAJA CALIFORNIA	PRESA ABELARDO L. RODRÍGUEZ (TIJUANA)	2013	3	0.32
BAJA CALIFORNIA	PRESA ABELARDO L. RODRÍGUEZ (TIJUANA)	2013	4	0.499
BAJA CALIFORNIA	PRESA ABELARDO L. RODRÍGUEZ (TIJUANA)	2013	5	0.94
BAJA CALIFORNIA	PRESA ABELARDO L. RODRÍGUEZ (TIJUANA)	2013	6	1.334
BAJA CALIFORNIA	PRESA ABELARDO L. RODRÍGUEZ (TIJUANA)	2013	7	1.831
BAJA CALIFORNIA	PRESA ABELARDO L. RODRÍGUEZ (TIJUANA)	2013	8	1.832
BAJA CALIFORNIA	PRESA ABELARDO L. RODRÍGUEZ (TIJUANA)	2013	9	1.594
BAJA CALIFORNIA	PRESA ABELARDO L. RODRÍGUEZ (TIJUANA)	2013	10	0.715
BAJA CALIFORNIA	PRESA ABELARDO L. RODRÍGUEZ (TIJUANA)	2013	11	0.444
BAJA CALIFORNIA	PRESA ABELARDO L. RODRÍGUEZ (TIJUANA)	2013	12	0.182
BAJA CALIFORNIA	PRESA ABELARDO L. RODRÍGUEZ (TIJUANA)	2014	1	0.312
BAJA CALIFORNIA	PRESA ABELARDO L. RODRÍGUEZ (TIJUANA)	2014	2	0.405
BAJA CALIFORNIA	PRESA ABELARDO L. RODRÍGUEZ (TIJUANA)	2014	3	0.544
BAJA CALIFORNIA	PRESA ABELARDO L. RODRÍGUEZ (TIJUANA)	2014	4	0.649
BAJA CALIFORNIA	PRESA ABELARDO L. RODRÍGUEZ (TIJUANA)	2014	5	0.945
BAJA CALIFORNIA	PRESA ABELARDO L. RODRÍGUEZ (TIJUANA)	2014	6	1.513
BAJA CALIFORNIA	PRESA ABELARDO L. RODRÍGUEZ (TIJUANA)	2014	7	2.139
BAJA CALIFORNIA	PRESA ABELARDO L. RODRÍGUEZ (TIJUANA)	2014	8	2.276
BAJA CALIFORNIA	PRESA ABELARDO L. RODRÍGUEZ (TIJUANA)	2014	9	2.108
BAJA CALIFORNIA	PRESA ABELARDO L. RODRÍGUEZ (TIJUANA)	2014	10	1.289
BAJA CALIFORNIA	PRESA ABELARDO L. RODRÍGUEZ (TIJUANA)	2014	11	0.635
BAJA CALIFORNIA	PRESA ABELARDO L. RODRÍGUEZ (TIJUANA)	2014	12	0.34
BAJA CALIFORNIA	PRESA ABELARDO L. RODRÍGUEZ (TIJUANA)	2015	1	0.308
BAJA CALIFORNIA	PRESA ABELARDO L. RODRÍGUEZ (TIJUANA)	2015	2	0.526
BAJA CALIFORNIA	PRESA ABELARDO L. RODRÍGUEZ (TIJUANA)	2015	3	0.683
BAJA CALIFORNIA	PRESA ABELARDO L. RODRÍGUEZ (TIJUANA)	2015	4	0.674
BAJA CALIFORNIA	PRESA ABELARDO L. RODRÍGUEZ (TIJUANA)	2015	5	0.845
BAJA CALIFORNIA	PRESA ABELARDO L. RODRÍGUEZ (TIJUANA)	2015	6	1.805
BAJA CALIFORNIA	PRESA ABELARDO L. RODRÍGUEZ (TIJUANA)	2015	7	2.284
BAJA CALIFORNIA	PRESA ABELARDO L. RODRÍGUEZ (TIJUANA)	2015	8	2.455
BAJA CALIFORNIA	PRESA ABELARDO L. RODRÍGUEZ (TIJUANA)	2015	9	2.09
BAJA CALIFORNIA	PRESA ABELARDO L. RODRÍGUEZ (TIJUANA)	2016	3	0.577
BAJA CALIFORNIA	PRESA ABELARDO L. RODRÍGUEZ (TIJUANA)	2016	4	0.692
BAJA CALIFORNIA	PRESA ABELARDO L. RODRÍGUEZ (TIJUANA)	2016	5	0.988
BAJA CALIFORNIA	PRESA ABELARDO L. RODRÍGUEZ (TIJUANA)	2016	6	1.571
BAJA CALIFORNIA	PRESA ABELARDO L. RODRÍGUEZ (TIJUANA)	2016	7	2.222
BAJA CALIFORNIA	PRESA ABELARDO L. RODRÍGUEZ (TIJUANA)	2016	8	2.359
BAJA CALIFORNIA	PRESA ABELARDO L. RODRÍGUEZ (TIJUANA)	2016	9	1.662
BAJA CALIFORNIA	PRESA ABELARDO L. RODRÍGUEZ (TIJUANA)	2016	10	1.185
BAJA CALIFORNIA	PRESA ABELARDO L. RODRÍGUEZ (TIJUANA)	2016	11	0.598
BAJA CALIFORNIA	PRESA ABELARDO L. RODRÍGUEZ (TIJUANA)	2016	12	0.225
BAJA CALIFORNIA	PRESA ABELARDO L. RODRÍGUEZ (TIJUANA)	2017	1	0.123
BAJA CALIFORNIA	PRESA ABELARDO L. RODRÍGUEZ (TIJUANA)	2017	2	0.247
BAJA CALIFORNIA	PRESA ABELARDO L. RODRÍGUEZ (TIJUANA)	2017	3	0.557
BAJA CALIFORNIA	PRESA ABELARDO L. RODRÍGUEZ (TIJUANA)	2017	4	0.767
BAJA CALIFORNIA	PRESA ABELARDO L. RODRÍGUEZ (TIJUANA)	2017	5	0.96
BAJA CALIFORNIA	PRESA ABELARDO L. RODRÍGUEZ (TIJUANA)	2017	6	1.641
BAJA CALIFORNIA	PRESA ABELARDO L. RODRÍGUEZ (TIJUANA)	2017	7	2.533
BAJA CALIFORNIA	PRESA ABELARDO L. RODRÍGUEZ (TIJUANA)	2017	8	2.585
BAJA CALIFORNIA	PRESA ABELARDO L. RODRÍGUEZ (TIJUANA)	2017	9	1.887
BAJA CALIFORNIA	PRESA ABELARDO L. RODRÍGUEZ (TIJUANA)	2017	10	1.169
BAJA CALIFORNIA	PRESA ABELARDO L. RODRÍGUEZ (TIJUANA)	2017	11	0.831
BAJA CALIFORNIA	PRESA ABELARDO L. RODRÍGUEZ (TIJUANA)	2017	12	0.31
BAJA CALIFORNIA	PRESA ABELARDO L. RODRÍGUEZ (TIJUANA)	2018	1	0.406
BAJA CALIFORNIA	PRESA ABELARDO L. RODRÍGUEZ (TIJUANA)	2018	2	0.207
BAJA CALIFORNIA	PRESA ABELARDO L. RODRÍGUEZ (TIJUANA)	2018	3	0.317
BAJA CALIFORNIA	PRESA ABELARDO L. RODRÍGUEZ (TIJUANA)	2018	4	0.635
BAJA CALIFORNIA	PRESA ABELARDO L. RODRÍGUEZ (TIJUANA)	2018	5	0.924
BAJA CALIFORNIA	PRESA ABELARDO L. RODRÍGUEZ (TIJUANA)	2018	7	2.014
BAJA CALIFORNIA	PRESA ABELARDO L. RODRÍGUEZ (TIJUANA)	2018	8	2.227
BAJA CALIFORNIA	PRESA ABELARDO L. RODRÍGUEZ (TIJUANA)	2018	9	1.648
BAJA CALIFORNIA	PRESA ABELARDO L. RODRÍGUEZ (TIJUANA)	2018	10	0.935
BAJA CALIFORNIA	PRESA ABELARDO L. RODRÍGUEZ (TIJUANA)	2018	11	0.467
BAJA CALIFORNIA	PRESA ABELARDO L. RODRÍGUEZ (TIJUANA)	2018	12	0.198
BAJA CALIFORNIA	PRESA ABELARDO L. RODRÍGUEZ (TIJUANA)	2019	1	0.125
BAJA CALIFORNIA	PRESA ABELARDO L. RODRÍGUEZ (TIJUANA)	2019	2	0.019
BAJA CALIFORNIA	PRESA ABELARDO L. RODRÍGUEZ (TIJUANA)	2019	3	0.222
BAJA CALIFORNIA	PRESA ABELARDO L. RODRÍGUEZ (TIJUANA)	2019	4	0.59
BAJA CALIFORNIA	PRESA ABELARDO L. RODRÍGUEZ (TIJUANA)	2019	5	0.696
BAJA CALIFORNIA	PRESA ABELARDO L. RODRÍGUEZ (TIJUANA)	2019	6	1.111
BAJA CALIFORNIA	PRESA ABELARDO L. RODRÍGUEZ (TIJUANA)	2019	7	1.571
BAJA CALIFORNIA	PRESA ABELARDO L. RODRÍGUEZ (TIJUANA)	2019	8	1.816
BAJA CALIFORNIA	PRESA ABELARDO L. RODRÍGUEZ (TIJUANA)	2019	9	1.52
BAJA CALIFORNIA	PRESA ABELARDO L. RODRÍGUEZ (TIJUANA)	2019	10	0.766
BAJA CALIFORNIA	PRESA ABELARDO L. RODRÍGUEZ (TIJUANA)	2019	11	0.509
BAJA CALIFORNIA	PRESA ABELARDO L. RODRÍGUEZ (TIJUANA)	2019	12	0.144
BAJA CALIFORNIA	PRESA ABELARDO L. RODRÍGUEZ (TIJUANA)	2020	1	0.07
BAJA CALIFORNIA	PRESA ABELARDO L. RODRÍGUEZ (TIJUANA)	2020	2	0.195
BAJA CALIFORNIA	PRESA ABELARDO L. RODRÍGUEZ (TIJUANA)	2020	3	0.246
BAJA CALIFORNIA	PRESA ABELARDO L. RODRÍGUEZ (TIJUANA)	2020	4	0.706
BAJA CALIFORNIA	PRESA ABELARDO L. RODRÍGUEZ (TIJUANA)	2020	5	1.201
BAJA CALIFORNIA	PRESA ABELARDO L. RODRÍGUEZ (TIJUANA)	2020	6	1.277
BAJA CALIFORNIA	PRESA ABELARDO L. RODRÍGUEZ (TIJUANA)	2020	7	1.707
BAJA CALIFORNIA	PRESA ABELARDO L. RODRÍGUEZ (TIJUANA)	2020	8	2.126
BAJA CALIFORNIA	PRESA ABELARDO L. RODRÍGUEZ (TIJUANA)	2020	9	1.719
BAJA CALIFORNIA	PRESA ABELARDO L. RODRÍGUEZ (TIJUANA)	2020	10	1.067
BAJA CALIFORNIA	PRESA ABELARDO L. RODRÍGUEZ (TIJUANA)	2020	11	0.408
BAJA CALIFORNIA	PRESA ABELARDO L. RODRÍGUEZ (TIJUANA)	2020	12	0.167
BAJA CALIFORNIA	PRESA EMILIO LÓPEZ ZAMORA (ENSENADA)	2002	1	0.012
BAJA CALIFORNIA	PRESA EMILIO LÓPEZ ZAMORA (ENSENADA)	2002	2	0.039
BAJA CALIFORNIA	PRESA EMILIO LÓPEZ ZAMORA (ENSENADA)	2002	3	0.067
BAJA CALIFORNIA	PRESA EMILIO LÓPEZ ZAMORA (ENSENADA)	2002	4	0.207
BAJA CALIFORNIA	PRESA EMILIO LÓPEZ ZAMORA (ENSENADA)	2002	5	0.387
BAJA CALIFORNIA	PRESA EMILIO LÓPEZ ZAMORA (ENSENADA)	2002	6	0.74
BAJA CALIFORNIA	PRESA EMILIO LÓPEZ ZAMORA (ENSENADA)	2002	7	1.011
BAJA CALIFORNIA	PRESA EMILIO LÓPEZ ZAMORA (ENSENADA)	2002	8	1.057
BAJA CALIFORNIA	PRESA EMILIO LÓPEZ ZAMORA (ENSENADA)	2002	9	0.996
BAJA CALIFORNIA	PRESA EMILIO LÓPEZ ZAMORA (ENSENADA)	2002	10	0.517
BAJA CALIFORNIA	PRESA EMILIO LÓPEZ ZAMORA (ENSENADA)	2002	11	0.306
BAJA CALIFORNIA	PRESA EMILIO LÓPEZ ZAMORA (ENSENADA)	2002	12	0.058
BAJA CALIFORNIA	PRESA EMILIO LÓPEZ ZAMORA (ENSENADA)	2003	1	0.125
BAJA CALIFORNIA	PRESA EMILIO LÓPEZ ZAMORA (ENSENADA)	2003	2	0.154
BAJA CALIFORNIA	PRESA EMILIO LÓPEZ ZAMORA (ENSENADA)	2003	3	0.169
BAJA CALIFORNIA	PRESA EMILIO LÓPEZ ZAMORA (ENSENADA)	2003	4	0.199
BAJA CALIFORNIA	PRESA EMILIO LÓPEZ ZAMORA (ENSENADA)	2003	5	0.45
BAJA CALIFORNIA	PRESA EMILIO LÓPEZ ZAMORA (ENSENADA)	2003	6	0.927
BAJA CALIFORNIA	PRESA EMILIO LÓPEZ ZAMORA (ENSENADA)	2003	7	1.795
BAJA CALIFORNIA	PRESA EMILIO LÓPEZ ZAMORA (ENSENADA)	2003	8	2.163
BAJA CALIFORNIA	PRESA EMILIO LÓPEZ ZAMORA (ENSENADA)	2003	9	1.811
BAJA CALIFORNIA	PRESA EMILIO LÓPEZ ZAMORA (ENSENADA)	2003	10	1.139
BAJA CALIFORNIA	PRESA EMILIO LÓPEZ ZAMORA (ENSENADA)	2003	11	0.247
BAJA CALIFORNIA	PRESA EMILIO LÓPEZ ZAMORA (ENSENADA)	2003	12	0.036
BAJA CALIFORNIA	PRESA EMILIO LÓPEZ ZAMORA (ENSENADA)	2004	1	0.01
BAJA CALIFORNIA	PRESA EMILIO LÓPEZ ZAMORA (ENSENADA)	2004	2	0.046
BAJA CALIFORNIA	PRESA EMILIO LÓPEZ ZAMORA (ENSENADA)	2004	3	0.323
BAJA CALIFORNIA	PRESA EMILIO LÓPEZ ZAMORA (ENSENADA)	2004	4	0.502
BAJA CALIFORNIA	PRESA EMILIO LÓPEZ ZAMORA (ENSENADA)	2004	5	0.789
BAJA CALIFORNIA	PRESA EMILIO LÓPEZ ZAMORA (ENSENADA)	2004	6	1.04
BAJA CALIFORNIA	PRESA EMILIO LÓPEZ ZAMORA (ENSENADA)	2004	7	1.676
BAJA CALIFORNIA	PRESA EMILIO LÓPEZ ZAMORA (ENSENADA)	2004	8	1.732
BAJA CALIFORNIA	PRESA EMILIO LÓPEZ ZAMORA (ENSENADA)	2004	9	1.359
BAJA CALIFORNIA	PRESA EMILIO LÓPEZ ZAMORA (ENSENADA)	2004	10	0.823
BAJA CALIFORNIA	PRESA EMILIO LÓPEZ ZAMORA (ENSENADA)	2004	11	0.207
BAJA CALIFORNIA	PRESA EMILIO LÓPEZ ZAMORA (ENSENADA)	2004	12	0.05
BAJA CALIFORNIA	PRESA EMILIO LÓPEZ ZAMORA (ENSENADA)	2005	1	0.157
BAJA CALIFORNIA	PRESA EMILIO LÓPEZ ZAMORA (ENSENADA)	2005	2	0.217
BAJA CALIFORNIA	PRESA EMILIO LÓPEZ ZAMORA (ENSENADA)	2005	3	0.267
BAJA CALIFORNIA	PRESA EMILIO LÓPEZ ZAMORA (ENSENADA)	2005	4	0.328
BAJA CALIFORNIA	PRESA EMILIO LÓPEZ ZAMORA (ENSENADA)	2005	5	0.859
BAJA CALIFORNIA	PRESA EMILIO LÓPEZ ZAMORA (ENSENADA)	2005	6	1.196
BAJA CALIFORNIA	PRESA EMILIO LÓPEZ ZAMORA (ENSENADA)	2005	7	1.738
BAJA CALIFORNIA	PRESA EMILIO LÓPEZ ZAMORA (ENSENADA)	2005	8	1.814
BAJA CALIFORNIA	PRESA EMILIO LÓPEZ ZAMORA (ENSENADA)	2005	9	1.308
BAJA CALIFORNIA	PRESA EMILIO LÓPEZ ZAMORA (ENSENADA)	2005	10	0.99
BAJA CALIFORNIA	PRESA EMILIO LÓPEZ ZAMORA (ENSENADA)	2005	11	0.516
BAJA CALIFORNIA	PRESA EMILIO LÓPEZ ZAMORA (ENSENADA)	2006	1	0.101
BAJA CALIFORNIA	PRESA EMILIO LÓPEZ ZAMORA (ENSENADA)	2006	2	0.048
BAJA CALIFORNIA	PRESA EMILIO LÓPEZ ZAMORA (ENSENADA)	2006	3	0.043
BAJA CALIFORNIA	PRESA EMILIO LÓPEZ ZAMORA (ENSENADA)	2006	4	0.451
BAJA CALIFORNIA	PRESA EMILIO LÓPEZ ZAMORA (ENSENADA)	2006	5	1.01
BAJA CALIFORNIA	PRESA EMILIO LÓPEZ ZAMORA (ENSENADA)	2006	6	1.783
BAJA CALIFORNIA	PRESA EMILIO LÓPEZ ZAMORA (ENSENADA)	2006	7	2.815
BAJA CALIFORNIA	PRESA EMILIO LÓPEZ ZAMORA (ENSENADA)	2006	8	2.376
BAJA CALIFORNIA	PRESA EMILIO LÓPEZ ZAMORA (ENSENADA)	2006	9	1.861
BAJA CALIFORNIA	PRESA EMILIO LÓPEZ ZAMORA (ENSENADA)	2006	10	1.115
BAJA CALIFORNIA	PRESA EMILIO LÓPEZ ZAMORA (ENSENADA)	2006	11	0.565
BAJA CALIFORNIA	PRESA EMILIO LÓPEZ ZAMORA (ENSENADA)	2007	1	0.009
BAJA CALIFORNIA	PRESA EMILIO LÓPEZ ZAMORA (ENSENADA)	2007	2	0.158
BAJA CALIFORNIA	PRESA EMILIO LÓPEZ ZAMORA (ENSENADA)	2007	3	0.316
BAJA CALIFORNIA	PRESA EMILIO LÓPEZ ZAMORA (ENSENADA)	2007	4	0.431
BAJA CALIFORNIA	PRESA EMILIO LÓPEZ ZAMORA (ENSENADA)	2007	5	0.851
BAJA CALIFORNIA	PRESA EMILIO LÓPEZ ZAMORA (ENSENADA)	2007	6	1.285
BAJA CALIFORNIA	PRESA EMILIO LÓPEZ ZAMORA (ENSENADA)	2007	7	1.971
BAJA CALIFORNIA	PRESA EMILIO LÓPEZ ZAMORA (ENSENADA)	2007	8	2.682
BAJA CALIFORNIA	PRESA EMILIO LÓPEZ ZAMORA (ENSENADA)	2007	9	1.995
BAJA CALIFORNIA	PRESA EMILIO LÓPEZ ZAMORA (ENSENADA)	2007	10	0.927
BAJA CALIFORNIA	PRESA EMILIO LÓPEZ ZAMORA (ENSENADA)	2007	11	0.45
BAJA CALIFORNIA	PRESA EMILIO LÓPEZ ZAMORA (ENSENADA)	2007	12	0.03
BAJA CALIFORNIA	PRESA EMILIO LÓPEZ ZAMORA (ENSENADA)	2008	3	0.117
BAJA CALIFORNIA	PRESA EMILIO LÓPEZ ZAMORA (ENSENADA)	2008	4	0.29
BAJA CALIFORNIA	PRESA EMILIO LÓPEZ ZAMORA (ENSENADA)	2008	5	0.544
BAJA CALIFORNIA	PRESA EMILIO LÓPEZ ZAMORA (ENSENADA)	2008	6	1.167
BAJA CALIFORNIA	PRESA EMILIO LÓPEZ ZAMORA (ENSENADA)	2008	7	1.705
BAJA CALIFORNIA	PRESA EMILIO LÓPEZ ZAMORA (ENSENADA)	2008	8	1.579
BAJA CALIFORNIA	PRESA EMILIO LÓPEZ ZAMORA (ENSENADA)	2008	9	1.212
BAJA CALIFORNIA	PRESA EMILIO LÓPEZ ZAMORA (ENSENADA)	2008	10	0.461
BAJA CALIFORNIA	PRESA EMILIO LÓPEZ ZAMORA (ENSENADA)	2008	11	0.346
BAJA CALIFORNIA	PRESA EMILIO LÓPEZ ZAMORA (ENSENADA)	2008	12	0.066
BAJA CALIFORNIA	PRESA EMILIO LÓPEZ ZAMORA (ENSENADA)	2009	1	0.119
BAJA CALIFORNIA	PRESA EMILIO LÓPEZ ZAMORA (ENSENADA)	2009	2	0.047
BAJA CALIFORNIA	PRESA EMILIO LÓPEZ ZAMORA (ENSENADA)	2009	3	0.073
BAJA CALIFORNIA	PRESA EMILIO LÓPEZ ZAMORA (ENSENADA)	2009	4	0.184
BAJA CALIFORNIA	PRESA EMILIO LÓPEZ ZAMORA (ENSENADA)	2009	5	0.586
BAJA CALIFORNIA	PRESA EMILIO LÓPEZ ZAMORA (ENSENADA)	2009	6	0.744
BAJA CALIFORNIA	PRESA EMILIO LÓPEZ ZAMORA (ENSENADA)	2009	7	1.244
BAJA CALIFORNIA	PRESA EMILIO LÓPEZ ZAMORA (ENSENADA)	2009	8	1.422
BAJA CALIFORNIA	PRESA EMILIO LÓPEZ ZAMORA (ENSENADA)	2009	9	2.023
BAJA CALIFORNIA	PRESA EMILIO LÓPEZ ZAMORA (ENSENADA)	2009	10	0.936
BAJA CALIFORNIA	PRESA EMILIO LÓPEZ ZAMORA (ENSENADA)	2009	11	0.371
BAJA CALIFORNIA	PRESA EMILIO LÓPEZ ZAMORA (ENSENADA)	2009	12	0.109
BAJA CALIFORNIA	PRESA EMILIO LÓPEZ ZAMORA (ENSENADA)	2010	1	0.112
BAJA CALIFORNIA	PRESA EMILIO LÓPEZ ZAMORA (ENSENADA)	2010	2	0.124
BAJA CALIFORNIA	PRESA EMILIO LÓPEZ ZAMORA (ENSENADA)	2010	3	0.279
BAJA CALIFORNIA	PRESA EMILIO LÓPEZ ZAMORA (ENSENADA)	2010	4	0.335
BAJA CALIFORNIA	PRESA EMILIO LÓPEZ ZAMORA (ENSENADA)	2010	5	0.549
BAJA CALIFORNIA	PRESA EMILIO LÓPEZ ZAMORA (ENSENADA)	2010	6	1.007
BAJA CALIFORNIA	PRESA EMILIO LÓPEZ ZAMORA (ENSENADA)	2010	7	1.425
BAJA CALIFORNIA	PRESA EMILIO LÓPEZ ZAMORA (ENSENADA)	2010	8	1.479
BAJA CALIFORNIA	PRESA EMILIO LÓPEZ ZAMORA (ENSENADA)	2010	9	1.418
BAJA CALIFORNIA	PRESA EMILIO LÓPEZ ZAMORA (ENSENADA)	2010	10	1.104
BAJA CALIFORNIA	PRESA EMILIO LÓPEZ ZAMORA (ENSENADA)	2010	11	0.249
BAJA CALIFORNIA	PRESA EMILIO LÓPEZ ZAMORA (ENSENADA)	2010	12	0.039
BAJA CALIFORNIA	PRESA EMILIO LÓPEZ ZAMORA (ENSENADA)	2011	1	0.049
BAJA CALIFORNIA	PRESA EMILIO LÓPEZ ZAMORA (ENSENADA)	2011	2	0.018
BAJA CALIFORNIA	PRESA EMILIO LÓPEZ ZAMORA (ENSENADA)	2011	3	0.066
BAJA CALIFORNIA	PRESA EMILIO LÓPEZ ZAMORA (ENSENADA)	2011	4	0.256
BAJA CALIFORNIA	PRESA EMILIO LÓPEZ ZAMORA (ENSENADA)	2011	5	0.253
BAJA CALIFORNIA	PRESA EMILIO LÓPEZ ZAMORA (ENSENADA)	2011	6	0.328
BAJA CALIFORNIA	PRESA EMILIO LÓPEZ ZAMORA (ENSENADA)	2011	7	0.478
BAJA CALIFORNIA	PRESA EMILIO LÓPEZ ZAMORA (ENSENADA)	2011	8	0.481
BAJA CALIFORNIA	PRESA EMILIO LÓPEZ ZAMORA (ENSENADA)	2011	9	0.49
BAJA CALIFORNIA	PRESA EMILIO LÓPEZ ZAMORA (ENSENADA)	2011	10	0.303
BAJA CALIFORNIA	PRESA EMILIO LÓPEZ ZAMORA (ENSENADA)	2011	11	0.092
BAJA CALIFORNIA	PRESA EMILIO LÓPEZ ZAMORA (ENSENADA)	2011	12	0.008
BAJA CALIFORNIA	PRESA EMILIO LÓPEZ ZAMORA (ENSENADA)	2012	1	0.065
BAJA CALIFORNIA	PRESA EMILIO LÓPEZ ZAMORA (ENSENADA)	2012	2	0.044
BAJA CALIFORNIA	PRESA EMILIO LÓPEZ ZAMORA (ENSENADA)	2012	4	0.207
BAJA CALIFORNIA	PRESA EMILIO LÓPEZ ZAMORA (ENSENADA)	2012	5	0.401
BAJA CALIFORNIA	PRESA EMILIO LÓPEZ ZAMORA (ENSENADA)	2012	6	0.566
BAJA CALIFORNIA	PRESA EMILIO LÓPEZ ZAMORA (ENSENADA)	2012	7	0.88
BAJA CALIFORNIA	PRESA EMILIO LÓPEZ ZAMORA (ENSENADA)	2012	8	1.31
BAJA CALIFORNIA	PRESA EMILIO LÓPEZ ZAMORA (ENSENADA)	2012	9	1.178
BAJA CALIFORNIA	PRESA EMILIO LÓPEZ ZAMORA (ENSENADA)	2012	10	0.627
BAJA CALIFORNIA	PRESA EMILIO LÓPEZ ZAMORA (ENSENADA)	2012	11	0.21
BAJA CALIFORNIA	PRESA EMILIO LÓPEZ ZAMORA (ENSENADA)	2012	12	0.06
BAJA CALIFORNIA	PRESA EMILIO LÓPEZ ZAMORA (ENSENADA)	2013	1	0.009
BAJA CALIFORNIA	PRESA EMILIO LÓPEZ ZAMORA (ENSENADA)	2013	2	0.02
BAJA CALIFORNIA	PRESA EMILIO LÓPEZ ZAMORA (ENSENADA)	2013	3	0.108
BAJA CALIFORNIA	PRESA EMILIO LÓPEZ ZAMORA (ENSENADA)	2013	4	0.233
BAJA CALIFORNIA	PRESA EMILIO LÓPEZ ZAMORA (ENSENADA)	2013	5	0.493
BAJA CALIFORNIA	PRESA EMILIO LÓPEZ ZAMORA (ENSENADA)	2013	6	0.688
BAJA CALIFORNIA	PRESA EMILIO LÓPEZ ZAMORA (ENSENADA)	2013	7	0.942
BAJA CALIFORNIA	PRESA EMILIO LÓPEZ ZAMORA (ENSENADA)	2013	8	0.994
BAJA CALIFORNIA	PRESA EMILIO LÓPEZ ZAMORA (ENSENADA)	2013	9	0.921
BAJA CALIFORNIA	PRESA EMILIO LÓPEZ ZAMORA (ENSENADA)	2013	10	0.392
BAJA CALIFORNIA	PRESA EMILIO LÓPEZ ZAMORA (ENSENADA)	2013	11	0.219
BAJA CALIFORNIA	PRESA EMILIO LÓPEZ ZAMORA (ENSENADA)	2013	12	0.064
BAJA CALIFORNIA	PRESA EMILIO LÓPEZ ZAMORA (ENSENADA)	2014	1	0.127
BAJA CALIFORNIA	PRESA EMILIO LÓPEZ ZAMORA (ENSENADA)	2014	2	0.16
BAJA CALIFORNIA	PRESA EMILIO LÓPEZ ZAMORA (ENSENADA)	2014	3	0.272
BAJA CALIFORNIA	PRESA EMILIO LÓPEZ ZAMORA (ENSENADA)	2014	4	0.342
BAJA CALIFORNIA	PRESA EMILIO LÓPEZ ZAMORA (ENSENADA)	2014	5	0.535
BAJA CALIFORNIA	PRESA EMILIO LÓPEZ ZAMORA (ENSENADA)	2014	6	0.741
BAJA CALIFORNIA	PRESA EMILIO LÓPEZ ZAMORA (ENSENADA)	2014	7	1.06
BAJA CALIFORNIA	PRESA EMILIO LÓPEZ ZAMORA (ENSENADA)	2014	8	1.185
BAJA CALIFORNIA	PRESA EMILIO LÓPEZ ZAMORA (ENSENADA)	2014	9	1.221
BAJA CALIFORNIA	PRESA EMILIO LÓPEZ ZAMORA (ENSENADA)	2014	10	0.712
BAJA CALIFORNIA	PRESA EMILIO LÓPEZ ZAMORA (ENSENADA)	2014	11	0.358
BAJA CALIFORNIA	PRESA EMILIO LÓPEZ ZAMORA (ENSENADA)	2014	12	0.171
BAJA CALIFORNIA	PRESA EMILIO LÓPEZ ZAMORA (ENSENADA)	2015	1	0.151
BAJA CALIFORNIA	PRESA EMILIO LÓPEZ ZAMORA (ENSENADA)	2015	2	0.28
BAJA CALIFORNIA	PRESA EMILIO LÓPEZ ZAMORA (ENSENADA)	2015	3	0.381
BAJA CALIFORNIA	PRESA EMILIO LÓPEZ ZAMORA (ENSENADA)	2015	4	0.354
BAJA CALIFORNIA	PRESA EMILIO LÓPEZ ZAMORA (ENSENADA)	2015	5	0.406
BAJA CALIFORNIA	PRESA EMILIO LÓPEZ ZAMORA (ENSENADA)	2015	6	0.8
BAJA CALIFORNIA	PRESA EMILIO LÓPEZ ZAMORA (ENSENADA)	2015	7	1.031
BAJA CALIFORNIA	PRESA EMILIO LÓPEZ ZAMORA (ENSENADA)	2015	8	1.235
BAJA CALIFORNIA	PRESA EMILIO LÓPEZ ZAMORA (ENSENADA)	2015	9	1.33
BAJA CALIFORNIA	PRESA EMILIO LÓPEZ ZAMORA (ENSENADA)	2015	10	0.868
BAJA CALIFORNIA	PRESA EMILIO LÓPEZ ZAMORA (ENSENADA)	2015	11	0.234
BAJA CALIFORNIA	PRESA EMILIO LÓPEZ ZAMORA (ENSENADA)	2015	12	0.05
BAJA CALIFORNIA	PRESA EMILIO LÓPEZ ZAMORA (ENSENADA)	2016	1	0.057
BAJA CALIFORNIA	PRESA EMILIO LÓPEZ ZAMORA (ENSENADA)	2016	2	0.227
BAJA CALIFORNIA	PRESA EMILIO LÓPEZ ZAMORA (ENSENADA)	2016	3	0.239
BAJA CALIFORNIA	PRESA EMILIO LÓPEZ ZAMORA (ENSENADA)	2016	4	0.358
BAJA CALIFORNIA	PRESA EMILIO LÓPEZ ZAMORA (ENSENADA)	2016	5	0.438
BAJA CALIFORNIA	PRESA EMILIO LÓPEZ ZAMORA (ENSENADA)	2016	6	0.72
BAJA CALIFORNIA	PRESA EMILIO LÓPEZ ZAMORA (ENSENADA)	2016	7	1.067
BAJA CALIFORNIA	PRESA EMILIO LÓPEZ ZAMORA (ENSENADA)	2016	8	1.104
BAJA CALIFORNIA	PRESA EMILIO LÓPEZ ZAMORA (ENSENADA)	2016	9	0.818
BAJA CALIFORNIA	PRESA EMILIO LÓPEZ ZAMORA (ENSENADA)	2016	10	0.639
BAJA CALIFORNIA	PRESA EMILIO LÓPEZ ZAMORA (ENSENADA)	2016	11	0.319
BAJA CALIFORNIA	PRESA EMILIO LÓPEZ ZAMORA (ENSENADA)	2016	12	0.101
BAJA CALIFORNIA	PRESA EMILIO LÓPEZ ZAMORA (ENSENADA)	2017	1	0.076
BAJA CALIFORNIA	PRESA EMILIO LÓPEZ ZAMORA (ENSENADA)	2017	2	0.117
BAJA CALIFORNIA	PRESA EMILIO LÓPEZ ZAMORA (ENSENADA)	2017	3	0.258
BAJA CALIFORNIA	PRESA EMILIO LÓPEZ ZAMORA (ENSENADA)	2017	4	0.375
BAJA CALIFORNIA	PRESA EMILIO LÓPEZ ZAMORA (ENSENADA)	2017	5	0.464
BAJA CALIFORNIA	PRESA EMILIO LÓPEZ ZAMORA (ENSENADA)	2017	6	0.789
BAJA CALIFORNIA	PRESA EMILIO LÓPEZ ZAMORA (ENSENADA)	2017	7	1.261
BAJA CALIFORNIA	PRESA EMILIO LÓPEZ ZAMORA (ENSENADA)	2017	8	1.236
BAJA CALIFORNIA	PRESA EMILIO LÓPEZ ZAMORA (ENSENADA)	2017	9	0.968
BAJA CALIFORNIA	PRESA EMILIO LÓPEZ ZAMORA (ENSENADA)	2017	10	0.632
BAJA CALIFORNIA	PRESA EMILIO LÓPEZ ZAMORA (ENSENADA)	2017	11	0.417
BAJA CALIFORNIA	PRESA EMILIO LÓPEZ ZAMORA (ENSENADA)	2017	12	0.153
BAJA CALIFORNIA	PRESA EMILIO LÓPEZ ZAMORA (ENSENADA)	2018	1	0.19
BAJA CALIFORNIA	PRESA EMILIO LÓPEZ ZAMORA (ENSENADA)	2018	2	0.108
BAJA CALIFORNIA	PRESA EMILIO LÓPEZ ZAMORA (ENSENADA)	2018	3	0.157
BAJA CALIFORNIA	PRESA EMILIO LÓPEZ ZAMORA (ENSENADA)	2018	4	0.292
BAJA CALIFORNIA	PRESA EMILIO LÓPEZ ZAMORA (ENSENADA)	2018	5	0.421
BAJA CALIFORNIA	PRESA EMILIO LÓPEZ ZAMORA (ENSENADA)	2018	7	1.4
BAJA CALIFORNIA	PRESA EMILIO LÓPEZ ZAMORA (ENSENADA)	2018	8	1.274
BAJA CALIFORNIA	PRESA EMILIO LÓPEZ ZAMORA (ENSENADA)	2018	9	0.946
BAJA CALIFORNIA	PRESA EMILIO LÓPEZ ZAMORA (ENSENADA)	2018	10	0.557
BAJA CALIFORNIA	PRESA EMILIO LÓPEZ ZAMORA (ENSENADA)	2018	11	0.27
BAJA CALIFORNIA	PRESA EMILIO LÓPEZ ZAMORA (ENSENADA)	2018	12	0.111
BAJA CALIFORNIA	PRESA EMILIO LÓPEZ ZAMORA (ENSENADA)	2019	1	0.076
BAJA CALIFORNIA	PRESA EMILIO LÓPEZ ZAMORA (ENSENADA)	2019	2	0.021
BAJA CALIFORNIA	PRESA EMILIO LÓPEZ ZAMORA (ENSENADA)	2019	3	0.14
BAJA CALIFORNIA	PRESA EMILIO LÓPEZ ZAMORA (ENSENADA)	2019	4	0.348
BAJA CALIFORNIA	PRESA EMILIO LÓPEZ ZAMORA (ENSENADA)	2019	5	0.399
BAJA CALIFORNIA	PRESA EMILIO LÓPEZ ZAMORA (ENSENADA)	2019	6	0.602
BAJA CALIFORNIA	PRESA EMILIO LÓPEZ ZAMORA (ENSENADA)	2019	7	0.911
BAJA CALIFORNIA	PRESA EMILIO LÓPEZ ZAMORA (ENSENADA)	2019	8	1.079
BAJA CALIFORNIA	PRESA EMILIO LÓPEZ ZAMORA (ENSENADA)	2019	9	0.999
BAJA CALIFORNIA	PRESA EMILIO LÓPEZ ZAMORA (ENSENADA)	2019	10	0.516
BAJA CALIFORNIA	PRESA EMILIO LÓPEZ ZAMORA (ENSENADA)	2019	11	0.324
BAJA CALIFORNIA	PRESA EMILIO LÓPEZ ZAMORA (ENSENADA)	2019	12	0.098
BAJA CALIFORNIA	PRESA EMILIO LÓPEZ ZAMORA (ENSENADA)	2020	1	0.033
BAJA CALIFORNIA	PRESA EMILIO LÓPEZ ZAMORA (ENSENADA)	2020	2	0.106
BAJA CALIFORNIA	PRESA EMILIO LÓPEZ ZAMORA (ENSENADA)	2020	3	0.159
BAJA CALIFORNIA	PRESA EMILIO LÓPEZ ZAMORA (ENSENADA)	2020	4	0.379
BAJA CALIFORNIA	PRESA EMILIO LÓPEZ ZAMORA (ENSENADA)	2020	5	0.679
BAJA CALIFORNIA	PRESA EMILIO LÓPEZ ZAMORA (ENSENADA)	2020	6	0.711
BAJA CALIFORNIA	PRESA EMILIO LÓPEZ ZAMORA (ENSENADA)	2020	7	0.969
BAJA CALIFORNIA	PRESA EMILIO LÓPEZ ZAMORA (ENSENADA)	2020	8	1.304
BAJA CALIFORNIA	PRESA EMILIO LÓPEZ ZAMORA (ENSENADA)	2020	9	1.044
BAJA CALIFORNIA	PRESA EMILIO LÓPEZ ZAMORA (ENSENADA)	2020	10	0.653
BAJA CALIFORNIA	PRESA EMILIO LÓPEZ ZAMORA (ENSENADA)	2020	11	0.185
BAJA CALIFORNIA	PRESA EMILIO LÓPEZ ZAMORA (ENSENADA)	2020	12	0.065
BAJA CALIFORNIA	SAN QUINTÍN	2000	4	0.314
BAJA CALIFORNIA	SAN QUINTÍN	2000	5	0.558
BAJA CALIFORNIA	SAN QUINTÍN	2000	6	0.832
BAJA CALIFORNIA	SAN QUINTÍN	2000	7	1.036
BAJA CALIFORNIA	SAN QUINTÍN	2000	8	1.287
BAJA CALIFORNIA	SAN QUINTÍN	2000	9	1.12
BAJA CALIFORNIA	SAN QUINTÍN	2000	10	0.646
BAJA CALIFORNIA	SAN QUINTÍN	2000	11	0.075
BAJA CALIFORNIA	SAN QUINTÍN	2000	12	0.06
BAJA CALIFORNIA	SAN QUINTÍN	2001	1	0.007
BAJA CALIFORNIA	SAN QUINTÍN	2001	2	0
BAJA CALIFORNIA	SAN QUINTÍN	2001	3	0.095
BAJA CALIFORNIA	SAN QUINTÍN	2001	4	0.127
BAJA CALIFORNIA	SAN QUINTÍN	2001	5	0.568
BAJA CALIFORNIA	SAN QUINTÍN	2001	6	0.956
BAJA CALIFORNIA	SAN QUINTÍN	2001	7	1.033
BAJA CALIFORNIA	SAN QUINTÍN	2001	8	1.134
BAJA CALIFORNIA	SAN QUINTÍN	2001	9	0.992
BAJA CALIFORNIA	SAN QUINTÍN	2001	10	0.749
BAJA CALIFORNIA	SAN QUINTÍN	2001	11	0.325
BAJA CALIFORNIA	SAN QUINTÍN	2001	12	0.008
BAJA CALIFORNIA	SAN QUINTÍN	2002	1	0.01
BAJA CALIFORNIA	SAN QUINTÍN	2002	2	0.021
BAJA CALIFORNIA	SAN QUINTÍN	2002	3	0.044
BAJA CALIFORNIA	SAN QUINTÍN	2002	4	0.177
BAJA CALIFORNIA	SAN QUINTÍN	2002	5	0.297
BAJA CALIFORNIA	SAN QUINTÍN	2002	6	0.625
BAJA CALIFORNIA	SAN QUINTÍN	2002	7	0.968
BAJA CALIFORNIA	SAN QUINTÍN	2002	8	1.048
BAJA CALIFORNIA	SAN QUINTÍN	2002	9	0.981
BAJA CALIFORNIA	SAN QUINTÍN	2002	10	0.518
BAJA CALIFORNIA	SAN QUINTÍN	2002	11	0.27
BAJA CALIFORNIA	SAN QUINTÍN	2002	12	0.06
BAJA CALIFORNIA	SAN QUINTÍN	2003	1	0.095
BAJA CALIFORNIA	SAN QUINTÍN	2003	2	0.161
BAJA CALIFORNIA	SAN QUINTÍN	2003	3	0.211
BAJA CALIFORNIA	SAN QUINTÍN	2003	4	0.191
BAJA CALIFORNIA	SAN QUINTÍN	2003	5	0.362
BAJA CALIFORNIA	SAN QUINTÍN	2003	6	0.661
BAJA CALIFORNIA	SAN QUINTÍN	2003	7	1.227
BAJA CALIFORNIA	SAN QUINTÍN	2003	8	1.461
BAJA CALIFORNIA	SAN QUINTÍN	2003	9	1.313
BAJA CALIFORNIA	SAN QUINTÍN	2003	10	0.907
BAJA CALIFORNIA	SAN QUINTÍN	2003	11	0.222
BAJA CALIFORNIA	SAN QUINTÍN	2003	12	0.024
BAJA CALIFORNIA	SAN QUINTÍN	2004	1	0.006
BAJA CALIFORNIA	SAN QUINTÍN	2004	2	0.019
BAJA CALIFORNIA	SAN QUINTÍN	2004	3	0.26
BAJA CALIFORNIA	SAN QUINTÍN	2004	4	0.423
BAJA CALIFORNIA	SAN QUINTÍN	2004	5	0.597
BAJA CALIFORNIA	SAN QUINTÍN	2004	6	0.7
BAJA CALIFORNIA	SAN QUINTÍN	2004	7	1.205
BAJA CALIFORNIA	SAN QUINTÍN	2004	8	1.262
BAJA CALIFORNIA	SAN QUINTÍN	2004	9	1.113
BAJA CALIFORNIA	SAN QUINTÍN	2004	10	0.712
BAJA CALIFORNIA	SAN QUINTÍN	2004	11	0.178
BAJA CALIFORNIA	SAN QUINTÍN	2004	12	0.018
BAJA CALIFORNIA	SAN QUINTÍN	2005	1	0.107
BAJA CALIFORNIA	SAN QUINTÍN	2005	2	0.175
BAJA CALIFORNIA	SAN QUINTÍN	2005	3	0.226
BAJA CALIFORNIA	SAN QUINTÍN	2005	4	0.251
BAJA CALIFORNIA	SAN QUINTÍN	2005	5	0.604
BAJA CALIFORNIA	SAN QUINTÍN	2005	6	0.752
BAJA CALIFORNIA	SAN QUINTÍN	2005	7	1.134
BAJA CALIFORNIA	SAN QUINTÍN	2005	8	1.289
BAJA CALIFORNIA	SAN QUINTÍN	2005	9	0.964
BAJA CALIFORNIA	SAN QUINTÍN	2005	10	0.728
BAJA CALIFORNIA	SAN QUINTÍN	2005	11	0.292
BAJA CALIFORNIA	SAN QUINTÍN	2005	12	0.043
BAJA CALIFORNIA	SAN QUINTÍN	2006	1	0.01
BAJA CALIFORNIA	SAN QUINTÍN	2006	2	0.021
BAJA CALIFORNIA	SAN QUINTÍN	2006	3	0.024
BAJA CALIFORNIA	SAN QUINTÍN	2006	4	0.237
BAJA CALIFORNIA	SAN QUINTÍN	2006	5	0.627
BAJA CALIFORNIA	SAN QUINTÍN	2006	6	1.069
BAJA CALIFORNIA	SAN QUINTÍN	2006	7	1.721
BAJA CALIFORNIA	SAN QUINTÍN	2006	8	1.48
BAJA CALIFORNIA	SAN QUINTÍN	2006	9	1.225
BAJA CALIFORNIA	SAN QUINTÍN	2006	10	0.673
BAJA CALIFORNIA	SAN QUINTÍN	2006	11	0.374
BAJA CALIFORNIA	SAN QUINTÍN	2007	1	0
BAJA CALIFORNIA	SAN QUINTÍN	2007	2	0.046
BAJA CALIFORNIA	SAN QUINTÍN	2007	3	0.132
BAJA CALIFORNIA	SAN QUINTÍN	2007	4	0.221
BAJA CALIFORNIA	SAN QUINTÍN	2007	5	0.43
BAJA CALIFORNIA	SAN QUINTÍN	2007	6	0.725
BAJA CALIFORNIA	SAN QUINTÍN	2007	7	1.215
BAJA CALIFORNIA	SAN QUINTÍN	2007	8	1.555
BAJA CALIFORNIA	SAN QUINTÍN	2007	9	1.107
BAJA CALIFORNIA	SAN QUINTÍN	2007	10	0.56
BAJA CALIFORNIA	SAN QUINTÍN	2007	11	0.33
BAJA CALIFORNIA	SAN QUINTÍN	2007	12	0.018
[truncated: 24,216 more rows]
